# Supplementary material for: A molecular gradient along the longitudinal axis of the human hippocampus informs large-scale behavioral systems
Source: Nat Commun. 2020 Feb 19;11:960. doi: 10.1038/s41467-020-14518-3 (PMC7031290; doi:10.1038/s41467-020-14518-3)
Supplement: Supplementary file 5 — Supplementary Data 1 [file 41467_2020_14518_MOESM5_ESM.xls]

## Sheet: LASSO_PCR
probe_index	probe_id	gene_symbol	gene_name	beta
12941	1043787	GAL	galanin prepropeptide	-0.00836021
47792	1060274	A_24_P102119	AGILENT probe A_24_P102119 (non-RefSeq)	-0.0083997
8962	1048538	ONECUT2	one cut homeobox 2	-0.00840516
26238	1030360	PDLIM5	PDZ and LIM domain 5	-0.008454
343	1058081	COL5A2	collagen, type V, alpha 2	-0.00864673
29726	1026202	KDELR3	KDEL (Lys-Asp-Glu-Leu) endoplasmic reticulum protein retention receptor 3	-0.00868315
16379	1039883	GREM2	gremlin 2	-0.00871341
12942	1043786	GAL	galanin prepropeptide	-0.0087434
17821	1040195	HPSE2	heparanase 2	-0.00876057
44164	1010582	DDC	dopa decarboxylase (aromatic L-amino acid decarboxylase)	-0.00878244
37982	1016934	CTXN3	cortexin 3	-0.0088094
22547	1033886	FAM43B	family with sequence similarity 43, member B	-0.00883745
48072	1060554	A_24_P62668	AGILENT probe A_24_P62668 (non-RefSeq)	-0.00888865
5008	1052410	PVALB	parvalbumin	-0.00889461
45127	1012029	DDC	dopa decarboxylase (aromatic L-amino acid decarboxylase)	-0.00898057
426	1058569	CASR	calcium-sensing receptor	-0.0090344
17772	1038515	WNT10A	wingless-type MMTV integration site family, member 10A	-0.00903835
345	1058079	COL5A2	collagen, type V, alpha 2	-0.0091293
43717	1010523	DDC	dopa decarboxylase (aromatic L-amino acid decarboxylase)	-0.00913121
42532	1012040	DDC	dopa decarboxylase (aromatic L-amino acid decarboxylase)	-0.00931493
17820	1040196	HPSE2	heparanase 2	-0.00938369
6581	1050554	TTR	transthyretin	-0.00941306
29383	1027005	FSTL4	follistatin-like 4	-0.00947384
30221	1025477	TNNT2	troponin T type 2 (cardiac)	-0.0094917
57744	1070261	A_32_P121537	AGILENT probe A_32_P121537 (non-RefSeq)	-0.00949637
57136	1069644	A_24_P401842	AGILENT probe A_24_P401842 (non-RefSeq)	-0.00955622
43592	1010774	DDC	dopa decarboxylase (aromatic L-amino acid decarboxylase)	-0.00962398
8129	1048913	DGKI	diacylglycerol kinase, iota	-0.00963351
39409	1015986	C1orf133	chromosome 1 open reading frame 133	-0.00981684
29384	1027004	FSTL4	follistatin-like 4	-0.00983118
43820	1010982	RP11-291L15.2	HHIP antisense RNA 1 (non-protein coding)	-0.00990158
344	1058080	COL5A2	collagen, type V, alpha 2	-0.00996956
8963	1048537	ONECUT2	one cut homeobox 2	-0.0100197
8893	1048607	NTN1	netrin 1	-0.01003
27030	1029814	OSBPL3	oxysterol binding protein-like 3	-0.010108
46463	1050668	TPBG	trophoblast glycoprotein	-0.0103762
14183	1042684	BNC2	basonuclin 2	-0.010462
44201	1058843	BDKRB1	bradykinin receptor B1	-0.0105755
16217	1041038	RGMA	RGM domain family, member A	-0.0106765
17633	1038748	GRHL2	grainyhead-like 2 (Drosophila)	-0.0107436
38407	1017013	RP11-561O23.6	PGM5 antisense RNA 1 (non-protein coding)	-0.0110434
16390	1039872	HHIP	hedgehog interacting protein	-0.0111111
16389	1039873	HHIP	hedgehog interacting protein	-0.0119175
8892	1048608	NTN1	netrin 1	-0.0122398
15982	1041274	SERTAD4	SERTA domain containing 4	-0.0123054
44200	1058844	BDKRB1	bradykinin receptor B1	-0.0124019
51664	1064147	A_32_P11262	AGILENT probe A_32_P11262 (non-RefSeq)	-0.0129022
6582	1050553	TTR	transthyretin	-0.0129192
32888	1023031	NPNT	nephronectin	-0.0141069
32889	1023030	NPNT	nephronectin	-0.0146748
4418	1053204	SERPINF1	serpin peptidase inhibitor, clade F (alpha-2 antiplasmin, pigment epithelium derived factor), member 1	0.0261189
4417	1053205	SERPINF1	serpin peptidase inhibitor, clade F (alpha-2 antiplasmin, pigment epithelium derived factor), member 1	0.0252982
25772	1030761	KLK7	kallikrein-related peptidase 7	0.0193481
23274	1033144	RSPH9	radial spoke head 9 homolog (Chlamydomonas)	0.0169759
25771	1030762	KLK7	kallikrein-related peptidase 7	0.0161781
20529	1036045	LYPD1	LY6/PLAUR domain containing 1	0.0145262
15471	1041466	GABRQ	gamma-aminobutyric acid (GABA) A receptor, theta	0.0143745
24685	1032692	PYDC1	PYD (pyrin domain) containing 1	0.0142549
14245	1042620	SYTL2	synaptotagmin-like 2	0.0139171
22478	1034086	RP13-102H20.1	Rho GTPase activating protein 36	0.0138852
14246	1042619	SYTL2	synaptotagmin-like 2	0.0136673
6189	1051105	SSTR1	somatostatin receptor 1	0.0134765
15812	1041090	LXN	latexin	0.0134302
25455	1031172	TMEM215	transmembrane protein 215	0.0133296
14244	1042621	SYTL2	synaptotagmin-like 2	0.0132772
28521	1028032	C1QL1	complement component 1, q subcomponent-like 3	0.0131844
43970	1010361	PIRT	phosphoinositide-interacting regulator of transient receptor potential channels	0.0131773
2781	1054831	KCNG1	potassium voltage-gated channel, subfamily G, member 1	0.0131764
44735	1059122	AQP3	aquaporin 3 (Gill blood group)	0.0130068
51984	1064467	A_23_P213527	AGILENT probe A_23_P213527 (non-RefSeq)	0.0128133
27224	1029570	RP11-45B20.3	C1q and tumor necrosis factor related protein 9B	0.0127839
53734	1066217	C1orf187	chromosome 1 open reading frame 187	0.0126448
1954	1056223	GPR39	G protein-coupled receptor 39	0.0122584
33414	1021758	OPRK1	opioid receptor, kappa 1	0.0119928
37571	1017426	CD36	CD36 molecule (thrombospondin receptor)	0.01188
44435	1059123	AQP3	aquaporin 3 (Gill blood group)	0.0117369
25770	1030763	KLK7	kallikrein-related peptidase 7	0.0116985
3668	1053962	MYB	v-myb myeloblastosis viral oncogene homolog (avian)	0.011695
1939	1056238	GPR26	G protein-coupled receptor 26	0.0115772
3225	1054547	LMO1	LIM domain only 1 (rhombotin 1)	0.0115213
14382	1042988	GPR88	G protein-coupled receptor 88	0.0114336
25103	1031384	VGLL3	vestigial like 3 (Drosophila)	0.0113606
40112	1014826	NR2F2	nuclear receptor subfamily 2, group F, member 2	0.0112821
40987	1013661	NR2F2	nuclear receptor subfamily 2, group F, member 2	0.011192
35503	1020068	NR2F2	nuclear receptor subfamily 2, group F, member 2	0.0111824
10214	1046866	GPR83	G protein-coupled receptor 83	0.0110512
8691	1048357	GDA	guanine deaminase	0.0110366
25592	1030949	NRG1	neuregulin 1	0.0109123
24482	1031962	RSPO2	R-spondin 2	0.0108952
51369	1063851	A_32_P136776	AGILENT probe A_32_P136776 (non-RefSeq)	0.0108485
11603	1045386	C20orf103	lysosomal-associated membrane protein family, member 5	0.0108409
19989	1037183	SYTL1	synaptotagmin-like 1	0.0107796
3182	1054593	LGALS2	lectin, galactoside-binding, soluble, 2	0.0107123
15811	1041091	LXN	latexin	0.0106734
1940	1056237	GPR26	G protein-coupled receptor 26	0.0106515
40910	1013797	KIAA1772	growth regulation by estrogen in breast cancer-like	0.0106508
54487	1066971	A_32_P115840	AGILENT probe A_32_P115840 (non-RefSeq)	0.0106455
8692	1048356	GDA	guanine deaminase	0.0106201
23551	1033037	SEMA3D	sema domain, immunoglobulin domain (Ig), short basic domain, secreted, (semaphorin) 3D	0.0104311
35522	1020049	NRG1	neuregulin 1	0.0104284

## Sheet: PLS
probe_index	probe_id	gene_symbol	gene_name	beta
23274	1033144	RSPH9	radial spoke head 9 homolog (Chlamydomonas)	0.0132647
40112	1014826	NR2F2	nuclear receptor subfamily 2, group F, member 2	0.0124436
2781	1054831	KCNG1	potassium voltage-gated channel, subfamily G, member 1	0.0122805
35503	1020068	NR2F2	nuclear receptor subfamily 2, group F, member 2	0.0121041
14245	1042620	SYTL2	synaptotagmin-like 2	0.0118515
40987	1013661	NR2F2	nuclear receptor subfamily 2, group F, member 2	0.011792
35268	1020331	CADM1	cell adhesion molecule 1	0.0117099
14246	1042619	SYTL2	synaptotagmin-like 2	0.0115655
41473	1013250	CADM1	cell adhesion molecule 1	0.0109824
14244	1042621	SYTL2	synaptotagmin-like 2	0.0109007
20529	1036045	LYPD1	LY6/PLAUR domain containing 1	0.0108751
35836	1019708	OBFC2A	nucleic acid binding protein 1	0.010792
24685	1032692	PYDC1	PYD (pyrin domain) containing 1	0.0107665
51984	1064467	A_23_P213527	AGILENT probe A_23_P213527 (non-RefSeq)	0.0107641
6189	1051105	SSTR1	somatostatin receptor 1	0.0105165
4417	1053205	SERPINF1	serpin peptidase inhibitor, clade F (alpha-2 antiplasmin, pigment epithelium derived factor), member 1	0.010494
51675	1064158	A_24_P331711	AGILENT probe A_24_P331711 (non-RefSeq)	0.0104192
53388	1065871	A_23_P140654	AGILENT probe A_23_P140654 (non-RefSeq)	0.0102693
4418	1053204	SERPINF1	serpin peptidase inhibitor, clade F (alpha-2 antiplasmin, pigment epithelium derived factor), member 1	0.0101195
25772	1030761	KLK7	kallikrein-related peptidase 7	0.00976955
53387	1065870	A_23_P140654	AGILENT probe A_23_P140654 (non-RefSeq)	0.00956257
56375	1068874	PTGES	prostaglandin E synthase	0.00950353
44179	1010572	PLAC2	placenta-specific 2 (non-protein coding)	0.00949227
35522	1020049	NRG1	neuregulin 1	0.00944154
39663	1015705	GLI1	GLI family zinc finger 1	0.00931344
34958	1020170	NRG1	neuregulin 1	0.00930758
26853	1029617	GHSR	growth hormone secretagogue receptor	0.00909444
10214	1046866	GPR83	G protein-coupled receptor 83	0.00901385
51369	1063851	A_32_P136776	AGILENT probe A_32_P136776 (non-RefSeq)	0.00900162
35940	1019602	PLAC2	placenta-specific 2 (non-protein coding)	0.00898191
40342	1014527	AC106818.2	uncharacterized LOC441094	0.00885803
35456	1019496	FAM148C	C2 calcium-dependent domain containing 4C	0.00883839
25771	1030762	KLK7	kallikrein-related peptidase 7	0.00882631
22271	1034246	C5orf38	chromosome 5 open reading frame 38	0.00878846
44435	1059123	AQP3	aquaporin 3 (Gill blood group)	0.00877617
23275	1033143	RSPH9	radial spoke head 9 homolog (Chlamydomonas)	0.0087645
38863	1015895	NEURL3	neuralized homolog 3 (Drosophila) pseudogene	0.00875377
15811	1041091	LXN	latexin	0.00872223
12310	1045116	DAK	dihydroxyacetone kinase 2 homolog (S. cerevisiae)	0.00870319
37571	1017426	CD36	CD36 molecule (thrombospondin receptor)	0.00865627
8402	1049144	BAIAP3	BAI1-associated protein 3	0.00865207
40345	1014523	AC106818.2	uncharacterized LOC441094	0.00864812
8403	1049143	BAIAP3	BAI1-associated protein 3	0.00860468
9712	1047766	PLXNC1	plexin C1	0.00857796
11603	1045386	C20orf103	lysosomal-associated membrane protein family, member 5	0.00853885
1954	1056223	GPR39	G protein-coupled receptor 39	0.00853258
31279	1024147	RUNX1T1	runt-related transcription factor 1; translocated to, 1 (cyclin D-related)	0.00850147
42730	1012216	NRG1	neuregulin 1	0.00849464
3225	1054547	LMO1	LIM domain only 1 (rhombotin 1)	0.00837421
11984	1045447	TMEFF2	transmembrane protein with EGF-like and two follistatin-like domains 2	0.00827306
23274	1033144	RSPH9	radial spoke head 9 homolog (Chlamydomonas)	0.0132647
40112	1014826	NR2F2	nuclear receptor subfamily 2, group F, member 2	0.0124436
2781	1054831	KCNG1	potassium voltage-gated channel, subfamily G, member 1	0.0122805
35503	1020068	NR2F2	nuclear receptor subfamily 2, group F, member 2	0.0121041
14245	1042620	SYTL2	synaptotagmin-like 2	0.0118515
40987	1013661	NR2F2	nuclear receptor subfamily 2, group F, member 2	0.011792
35268	1020331	CADM1	cell adhesion molecule 1	0.0117099
14246	1042619	SYTL2	synaptotagmin-like 2	0.0115655
41473	1013250	CADM1	cell adhesion molecule 1	0.0109824
14244	1042621	SYTL2	synaptotagmin-like 2	0.0109007
20529	1036045	LYPD1	LY6/PLAUR domain containing 1	0.0108751
35836	1019708	OBFC2A	nucleic acid binding protein 1	0.010792
24685	1032692	PYDC1	PYD (pyrin domain) containing 1	0.0107665
51984	1064467	A_23_P213527	AGILENT probe A_23_P213527 (non-RefSeq)	0.0107641
6189	1051105	SSTR1	somatostatin receptor 1	0.0105165
4417	1053205	SERPINF1	serpin peptidase inhibitor, clade F (alpha-2 antiplasmin, pigment epithelium derived factor), member 1	0.010494
51675	1064158	A_24_P331711	AGILENT probe A_24_P331711 (non-RefSeq)	0.0104192
53388	1065871	A_23_P140654	AGILENT probe A_23_P140654 (non-RefSeq)	0.0102693
4418	1053204	SERPINF1	serpin peptidase inhibitor, clade F (alpha-2 antiplasmin, pigment epithelium derived factor), member 1	0.0101195
25772	1030761	KLK7	kallikrein-related peptidase 7	0.00976955
53387	1065870	A_23_P140654	AGILENT probe A_23_P140654 (non-RefSeq)	0.00956257
56375	1068874	PTGES	prostaglandin E synthase	0.00950353
44179	1010572	PLAC2	placenta-specific 2 (non-protein coding)	0.00949227
35522	1020049	NRG1	neuregulin 1	0.00944154
39663	1015705	GLI1	GLI family zinc finger 1	0.00931344
34958	1020170	NRG1	neuregulin 1	0.00930758
26853	1029617	GHSR	growth hormone secretagogue receptor	0.00909444
10214	1046866	GPR83	G protein-coupled receptor 83	0.00901385
51369	1063851	A_32_P136776	AGILENT probe A_32_P136776 (non-RefSeq)	0.00900162
35940	1019602	PLAC2	placenta-specific 2 (non-protein coding)	0.00898191
40342	1014527	AC106818.2	uncharacterized LOC441094	0.00885803
35456	1019496	FAM148C	C2 calcium-dependent domain containing 4C	0.00883839
25771	1030762	KLK7	kallikrein-related peptidase 7	0.00882631
22271	1034246	C5orf38	chromosome 5 open reading frame 38	0.00878846
44435	1059123	AQP3	aquaporin 3 (Gill blood group)	0.00877617
23275	1033143	RSPH9	radial spoke head 9 homolog (Chlamydomonas)	0.0087645
38863	1015895	NEURL3	neuralized homolog 3 (Drosophila) pseudogene	0.00875377
15811	1041091	LXN	latexin	0.00872223
12310	1045116	DAK	dihydroxyacetone kinase 2 homolog (S. cerevisiae)	0.00870319
37571	1017426	CD36	CD36 molecule (thrombospondin receptor)	0.00865627
8402	1049144	BAIAP3	BAI1-associated protein 3	0.00865207
40345	1014523	AC106818.2	uncharacterized LOC441094	0.00864812
8403	1049143	BAIAP3	BAI1-associated protein 3	0.00860468
9712	1047766	PLXNC1	plexin C1	0.00857796
11603	1045386	C20orf103	lysosomal-associated membrane protein family, member 5	0.00853885
1954	1056223	GPR39	G protein-coupled receptor 39	0.00853258
31279	1024147	RUNX1T1	runt-related transcription factor 1; translocated to, 1 (cyclin D-related)	0.00850147
42730	1012216	NRG1	neuregulin 1	0.00849464
3225	1054547	LMO1	LIM domain only 1 (rhombotin 1)	0.00837421
11984	1045447	TMEFF2	transmembrane protein with EGF-like and two follistatin-like domains 2	0.00827306

## Sheet: Correlation
probe_index	probe_id	gene_symbol	gene_name	r
40112	1014826	NR2F2	nuclear receptor subfamily 2, group F, member 2	0.667834
23274	1033144	RSPH9	radial spoke head 9 homolog (Chlamydomonas)	0.630898
14245	1042620	SYTL2	synaptotagmin-like 2	0.610638
35503	1020068	NR2F2	nuclear receptor subfamily 2, group F, member 2	0.609768
40987	1013661	NR2F2	nuclear receptor subfamily 2, group F, member 2	0.597917
41473	1013250	CADM1	cell adhesion molecule 1	0.595901
14246	1042619	SYTL2	synaptotagmin-like 2	0.593323
20529	1036045	LYPD1	LY6/PLAUR domain containing 1	0.570998
35268	1020331	CADM1	cell adhesion molecule 1	0.567512
24685	1032692	PYDC1	PYD (pyrin domain) containing 1	0.565194
14244	1042621	SYTL2	synaptotagmin-like 2	0.557888
44288	1010297	LOC100129291	uncharacterized protein CXorf49-like	0.546389
35456	1019496	FAM148C	C2 calcium-dependent domain containing 4C	0.512742
51984	1064467	A_23_P213527	AGILENT probe A_23_P213527 (non-RefSeq)	0.508728
1954	1056223	GPR39	G protein-coupled receptor 39	0.48946
7058	1050533	TNFRSF4	tumor necrosis factor receptor superfamily, member 4	0.483192
10881	1046121	SORCS3	sortilin-related VPS10 domain containing receptor 3	0.482437
15673	1041195	KCNK12	potassium channel, subfamily K, member 12	0.477098
45856	1026705	HES5	hairy and enhancer of split 5 (Drosophila)	0.474686
51368	1063850	A_32_P136776	AGILENT probe A_32_P136776 (non-RefSeq)	0.469248
37902	1017098	KLK5	kallikrein-related peptidase 5	0.462958
19762	1036935	FAM181A	family with sequence similarity 181, member A	0.457525
3182	1054593	LGALS2	lectin, galactoside-binding, soluble, 2	0.454719
53387	1065870	A_23_P140654	AGILENT probe A_23_P140654 (non-RefSeq)	0.444204
8162	1048806	CRLF1	cytokine receptor-like factor 1	0.440763
22294	1034222	SLC2A12	solute carrier family 2 (facilitated glucose transporter), member 12	0.43877
10882	1046120	SORCS3	sortilin-related VPS10 domain containing receptor 3	0.438129
53734	1066217	C1orf187	chromosome 1 open reading frame 187	0.436743
23275	1033143	RSPH9	radial spoke head 9 homolog (Chlamydomonas)	0.436464
19277	1037051	STON2	stonin 2	0.435012
36265	1018788	TOX3	TOX high mobility group box family member 3	0.434746
8442	1048694	SLIT2	slit homolog 2 (Drosophila)	0.434019
53388	1065871	A_23_P140654	AGILENT probe A_23_P140654 (non-RefSeq)	0.432923
3512	1054021	MT1B	metallothionein 1B	0.432308
22271	1034246	C5orf38	chromosome 5 open reading frame 38	0.431695
51369	1063851	A_32_P136776	AGILENT probe A_32_P136776 (non-RefSeq)	0.430011
40650	1014058	MALL	mal, T-cell differentiation protein-like	0.428047
19989	1037183	SYTL1	synaptotagmin-like 1	0.425162
3516	1054017	MT1G	metallothionein 1G	0.422673
35520	1020051	NRG1	neuregulin 1	0.422412
12310	1045116	DAK	dihydroxyacetone kinase 2 homolog (S. cerevisiae)	0.422096
22478	1034086	RP13-102H20.1	Rho GTPase activating protein 36	0.420609
39129	1015814	LINC00238	long intergenic non-protein coding RNA 238	0.420305
39663	1015705	GLI1	GLI family zinc finger 1	0.416906
3515	1054018	MT1F	metallothionein 1F	0.415975
3517	1054016	MT1G	metallothionein 1G	0.414099
42574	1011992	AGXT2L1	alanine-glyoxylate aminotransferase 2-like 1	0.412615
3511	1054022	MT1B	metallothionein 1B	0.410677
3514	1054019	MT1E	metallothionein 1E	0.410457
3525	1054008	MT2A	metallothionein 2A	0.410295
35257	1020342	SEC14L1	SEC14-like 1 (S. cerevisiae)	-0.530898
43892	1010895	SEC14L1	SEC14-like 1 (S. cerevisiae)	-0.519589
35004	1020121	JDP2	Jun dimerization protein 2	-0.497795
15982	1041274	SERTAD4	SERTA domain containing 4	-0.492581
16389	1039873	HHIP	hedgehog interacting protein	-0.490623
43820	1010982	RP11-291L15.2	HHIP antisense RNA 1 (non-protein coding)	-0.490596
37	1058549	CBLB	Cbl proto-oncogene, E3 ubiquitin protein ligase B	-0.49026
25016	1031448	C17orf76	family with sequence similarity 211, member A	-0.481616
9437	1048043	TMCC2	transmembrane and coiled-coil domain family 2	-0.480857
16390	1039872	HHIP	hedgehog interacting protein	-0.480232
51664	1064147	A_32_P11262	AGILENT probe A_32_P11262 (non-RefSeq)	-0.471329
28965	1027567	GEFT	Rho guanine nucleotide exchange factor (GEF) 25	-0.460779
31197	1024235	ENO3	enolase 3 (beta, muscle)	-0.456619
41762	1012670	WIPF3	WAS/WASL interacting protein family, member 3	-0.456491
8130	1048912	DGKI	diacylglycerol kinase, iota	-0.455627
9440	1048040	AC005277.1	Rho GTPase activating protein 44	-0.45122
35111	1019888	WIPF3	WAS/WASL interacting protein family, member 3	-0.448026
52296	1064779	A_32_P17525	AGILENT probe A_32_P17525 (non-RefSeq)	-0.447481
17633	1038748	GRHL2	grainyhead-like 2 (Drosophila)	-0.442577
15902	1041354	PCDHGA1	protocadherin gamma subfamily A, 1	-0.439297
39826	1015029	SEC14L1	SEC14-like 1 (S. cerevisiae)	-0.434008
5819	1051610	ST3GAL2	ST3 beta-galactoside alpha-2,3-sialyltransferase 2	-0.430317
18974	1037360	TUBA1C	tubulin, alpha 1c	-0.42815
57136	1069644	A_24_P401842	AGILENT probe A_24_P401842 (non-RefSeq)	-0.427913
10767	1046269	PPM1E	protein phosphatase, Mg2+/Mn2+ dependent, 1E	-0.426107
39906	1015433	GVINP1	GTPase, very large interferon inducible pseudogene 1	-0.425395
8129	1048913	DGKI	diacylglycerol kinase, iota	-0.420908
20179	1036583	CCDC64	coiled-coil domain containing 64	-0.419032
19560	1037587	BRSK1	BR serine/threonine kinase 1	-0.418821
17468	1039602	SLC26A10	solute carrier family 26, member 10	-0.418527
48072	1060554	A_24_P62668	AGILENT probe A_24_P62668 (non-RefSeq)	-0.418516
40010	1015315	USP45	ubiquitin specific peptidase 45	-0.418241
52864	1065347	A_32_P3914	AGILENT probe A_32_P3914 (non-RefSeq)	-0.416769
34548	1020405	TTC39C	tetratricopeptide repeat domain 39C	-0.415116
39602	1015237	TTC39C	tetratricopeptide repeat domain 39C	-0.413901
30147	1025554	CAMK2B	calcium/calmodulin-dependent protein kinase II beta	-0.413777
52806	1065289	A_32_P217543	AGILENT probe A_32_P217543 (non-RefSeq)	-0.412545
8056	1049513	STC2	stanniocalcin 2	-0.410983
52295	1064778	A_32_P17525	AGILENT probe A_32_P17525 (non-RefSeq)	-0.409491
34855	1020686	LOC642373	contactin associated protein-like 3B pseudogene	-0.409099
44099	1010650	TTC39C	tetratricopeptide repeat domain 39C	-0.407888
30824	1024965	LPHN1	latrophilin 1	-0.405206
24755	1032216	FOXD4L3	forkhead box D4-like 3	-0.405053
54991	1067475	SLC26A10	solute carrier family 26, member 10	-0.402933
9314	1048170	RAPGEF5	Rap guanine nucleotide exchange factor (GEF) 5	-0.402009
36714	1018385	RP11-291L15.2	HHIP antisense RNA 1 (non-protein coding)	-0.40185
39597	1015242	TTC39C	tetratricopeptide repeat domain 39C	-0.400712
12498	1044545	CSDC2	cold shock domain containing C2, RNA binding	-0.400682
47751	1060233	A_23_P395670	AGILENT probe A_23_P395670 (non-RefSeq)	-0.399794
29412	1026574	PMEPA1	prostate transmembrane protein, androgen induced 1	-0.398733
