# Supplementary material for: A molecular gradient along the longitudinal axis of the human hippocampus informs large-scale behavioral systems
Source: Nat Commun. 2020 Feb 19;11:960. doi: 10.1038/s41467-020-14518-3 (PMC7031290; doi:10.1038/s41467-020-14518-3)
Supplement: Supplementary file 6 — Supplementary Data 2 [file 41467_2020_14518_MOESM6_ESM.csv]

probe_ind	probe_ind	ant-post	step	gene_symbol	Expression_Cluster
12941	12941	posterior	1	GAL	3
47792	47792	posterior	1	A_24_P102119	3
8962	8962	posterior	1	ONECUT2	13
26238	26238	posterior	1	PDLIM5	2
343	343	posterior	1	COL5A2	3
29726	29726	posterior	1	KDELR3	2
16379	16379	posterior	1	GREM2	3
12942	12942	posterior	1	GAL	2
17821	17821	posterior	1	HPSE2	3
44164	44164	posterior	1	DDC	2
37982	37982	posterior	1	CTXN3	6
22547	22547	posterior	1	FAM43B	3
48072	48072	posterior	1	A_24_P62668	3
5008	5008	posterior	1	PVALB	3
45127	45127	posterior	1	DDC	3
426	426	posterior	1	CASR	2
17772	17772	posterior	1	WNT10A	3
345	345	posterior	1	COL5A2	3
43717	43717	posterior	1	DDC	3
42532	42532	posterior	1	DDC	2
17820	17820	posterior	1	HPSE2	3
6581	6581	posterior	1	TTR	3
29383	29383	posterior	1	FSTL4	2
30221	30221	posterior	1	TNNT2	3
57744	57744	posterior	1	A_32_P121537	3
57136	57136	posterior	1	A_24_P401842	3
43592	43592	posterior	1	DDC	3
8129	8129	posterior	1	DGKI	3
39409	39409	posterior	1	C1orf133	3
29384	29384	posterior	1	FSTL4	2
43820	43820	posterior	1	RP11-291L15.2	3
344	344	posterior	1	COL5A2	3
8963	8963	posterior	1	ONECUT2	13
8893	8893	posterior	1	NTN1	3
27030	27030	posterior	1	OSBPL3	9
46463	46463	posterior	1	TPBG	3
14183	14183	posterior	1	BNC2	2
44201	44201	posterior	1	BDKRB1	2
16217	16217	posterior	1	RGMA	3
17633	17633	posterior	1	GRHL2	3
38407	38407	posterior	1	RP11-561O23.6	3
16390	16390	posterior	1	HHIP	3
16389	16389	posterior	1	HHIP	3
8892	8892	posterior	1	NTN1	3
15982	15982	posterior	1	SERTAD4	3
44200	44200	posterior	1	BDKRB1	3
51664	51664	posterior	1	A_32_P11262	3
6582	6582	posterior	1	TTR	3
32888	32888	posterior	1	NPNT	2
32889	32889	posterior	1	NPNT	2
4418	4418	anterior	1	SERPINF1	1
4417	4417	anterior	1	SERPINF1	1
25772	25772	anterior	1	KLK7	8
23274	23274	anterior	1	RSPH9	6
25771	25771	anterior	1	KLK7	8
20529	20529	anterior	1	LYPD1	6
15471	15471	anterior	1	GABRQ	8
24685	24685	anterior	1	PYDC1	6
14245	14245	anterior	1	SYTL2	6
22478	22478	anterior	1	RP13-102H20.1	8
14246	14246	anterior	1	SYTL2	6
6189	6189	anterior	1	SSTR1	8
15812	15812	anterior	1	LXN	6
25455	25455	anterior	1	TMEM215	8
14244	14244	anterior	1	SYTL2	6
28521	28521	anterior	1	C1QL1	6
43970	43970	anterior	1	PIRT	1
2781	2781	anterior	1	KCNG1	1
44735	44735	anterior	1	AQP3	6
51984	51984	anterior	1	A_23_P213527	6
27224	27224	anterior	1	RP11-45B20.3	8
53734	53734	anterior	1	C1orf187	1
1954	1954	anterior	1	GPR39	6
33414	33414	anterior	1	OPRK1	8
37571	37571	anterior	1	CD36	8
44435	44435	anterior	1	AQP3	6
25770	25770	anterior	1	KLK7	6
3668	3668	anterior	1	MYB	6
1939	1939	anterior	1	GPR26	6
3225	3225	anterior	1	LMO1	1
14382	14382	anterior	1	GPR88	1
25103	25103	anterior	1	VGLL3	6
40112	40112	anterior	1	NR2F2	6
40987	40987	anterior	1	NR2F2	6
35503	35503	anterior	1	NR2F2	6
10214	10214	anterior	1	GPR83	8
8691	8691	anterior	1	GDA	6
25592	25592	anterior	1	NRG1	1
24482	24482	anterior	1	RSPO2	8
51369	51369	anterior	1	A_32_P136776	1
11603	11603	anterior	1	C20orf103	6
19989	19989	anterior	1	SYTL1	1
3182	3182	anterior	1	LGALS2	6
15811	15811	anterior	1	LXN	1
1940	1940	anterior	1	GPR26	6
40910	40910	anterior	1	KIAA1772	1
54487	54487	anterior	1	A_32_P115840	6
8692	8692	anterior	1	GDA	6
23551	23551	anterior	1	SEMA3D	6
35522	35522	anterior	1	NRG1	1
28965	28965	posterior	1	GEFT	13
5000	5000	posterior	2	PTX3	2
43407	43407	posterior	2	GABRA1	9
17389	17389	posterior	2	PDCD6	2
53319	53319	posterior	2	KIAA1456	3
50057	50057	posterior	2	A_24_P930963	3
57174	57174	posterior	2	A_24_P365129	3
46730	46730	posterior	2	HTR2C	5
27485	27485	posterior	2	TAC1	2
33951	33951	posterior	2	NCALD	3
22417	22417	posterior	2	C8orf84	3
58643	58643	posterior	2	A_24_P710171	3
23987	23987	posterior	2	RUFY4	11
57712	57712	posterior	2	A_32_P100771	3
17388	17388	posterior	2	PDCD6	2
15383	15383	posterior	2	HR	3
43260	43260	posterior	2	DDC	3
47141	47141	posterior	2	TNNT2	8
43831	43831	posterior	2	DDC	2
27484	27484	posterior	2	TAC1	2
47238	47238	posterior	2	CUST_166_PI417507815	13
26237	26237	posterior	2	PDLIM5	2
42992	42992	posterior	2	GNG4	2
14275	14275	posterior	2	EPS8L1	2
29228	29228	posterior	2	GRIK1	3
47338	47338	posterior	2	A_32_P129265	2
43885	43885	posterior	2	ELN	3
45890	45890	posterior	2	GRIK1	3
47902	47902	posterior	2	A_32_P71744	3
51489	51489	posterior	2	A_32_P405010	13
8964	8964	posterior	2	ONECUT2	3
16380	16380	posterior	2	GREM2	3
22534	22534	posterior	2	IL28RA	3
58548	58548	posterior	2	A_32_P497742	3
47036	47036	posterior	2	CHRNA1	3
16378	16378	posterior	2	GREM2	3
57805	57805	posterior	2	A_32_P64286	3
52806	52806	posterior	2	A_32_P217543	3
45887	45887	posterior	2	GRIK1	3
12940	12940	posterior	2	GAL	3
44746	44746	posterior	2	LINC00552	2
29844	29844	posterior	2	KCTD16	3
2504	2504	posterior	2	HDC	2
15902	15902	posterior	2	PCDHGA1	3
15981	15981	posterior	2	SERTAD4	3
5009	5009	posterior	2	PVALB	3
56821	56821	posterior	2	A_32_P51005	3
14181	14181	posterior	2	BNC2	2
2864	2864	posterior	2	KLK1	3
8056	8056	posterior	2	STC2	13
28306	28306	anterior	2	PTGER3	6
35379	35379	anterior	2	KIAA1772	1
42730	42730	anterior	2	NRG1	12
10216	10216	anterior	2	GPR83	8
4984	4984	anterior	2	PTPRG	1
11605	11605	anterior	2	C20orf103	6
47041	47041	anterior	2	CHRNA3	6
42596	42596	anterior	2	CD36	8
23817	23817	anterior	2	ATOH7	6
35520	35520	anterior	2	NRG1	1
56375	56375	anterior	2	PTGES	1
11604	11604	anterior	2	C20orf103	6
39129	39129	anterior	2	LINC00238	6
40650	40650	anterior	2	MALL	6
8442	8442	anterior	2	SLIT2	6
44179	44179	anterior	2	PLAC2	1
22938	22938	anterior	2	DNAH12	8
36265	36265	anterior	2	TOX3	6
15673	15673	anterior	2	KCNK12	1
6779	6779	anterior	2	TG	6
23553	23553	anterior	2	SEMA3D	6
6728	6728	anterior	2	TDO2	6
44020	44020	anterior	2	LOC100129291	6
35456	35456	anterior	2	FAM148C	6
56215	56215	anterior	2	A_24_P925505	8
23275	23275	anterior	2	RSPH9	6
22838	22838	anterior	2	PRSS23	6
12160	12160	anterior	2	PCOLCE2	3
46148	46148	anterior	2	FAM150B	6
47032	47032	anterior	2	CHRM5	1
10215	10215	anterior	2	GPR83	11
47645	47645	anterior	2	A_24_P673968	6
42892	42892	anterior	2	AC078937.4	6
3009	3009	anterior	2	IGFBP5	8
46516	46516	anterior	2	SLC18A2	8
8403	8403	anterior	2	BAIAP3	6
25839	25839	anterior	2	MYO16	1
4985	4985	anterior	2	PTPRG	1
52671	52671	anterior	2	A_32_P118657	1
7058	7058	anterior	2	TNFRSF4	6
52672	52672	anterior	2	A_32_P118657	1
26855	26855	anterior	2	GHSR	3
3011	3011	anterior	2	IGFBP6	6
51675	51675	anterior	2	A_24_P331711	12
35035	35035	anterior	2	ANKRD62	8
45706	45706	anterior	2	HTR3A	6
49830	49830	anterior	2	A_24_P50934	1
12512	12512	anterior	2	SRPX2	1
50583	50583	anterior	2	A_32_P218707	6
53387	53387	anterior	2	A_23_P140654	6
40101	40101	posterior	2	CCDC68	3
872	872	posterior	2	CRH	2
45884	45884	posterior	2	GRIK1	3
12938	12938	posterior	2	GAL	2
23052	23052	posterior	2	DGKH	3
39906	39906	posterior	2	GVINP1	3
2440	2440	posterior	2	HTR2C	5
27481	27481	posterior	2	TAC1	5
35384	35384	posterior	2	UNC13C	8
29959	29959	posterior	2	PDLIM7	3
49080	49080	posterior	2	A_32_P93115	11
8130	8130	posterior	2	DGKI	3
35111	35111	posterior	2	WIPF3	3
27488	27488	posterior	2	TAC1	5
17773	17773	posterior	2	WNT10A	3
2455	2455	posterior	2	HTR2C	5
27489	27489	posterior	2	TAC1	5
18336	18336	posterior	2	SEMA6D	2
31197	31197	posterior	2	ENO3	3
6802	6802	posterior	2	THBD	5
43234	43234	posterior	2	GABRA1	9
30442	30442	posterior	2	NUDT1	2
18639	18639	posterior	2	KREMEN1	3
45868	45868	posterior	2	HTR7	3
30220	30220	posterior	2	TNNT2	8
29412	29412	posterior	2	PMEPA1	2
27482	27482	posterior	2	TAC1	5
49118	49118	posterior	2	A_24_P42564	3
11793	11793	posterior	2	SOSTDC1	2
4422	4422	posterior	2	PENK	2
22347	22347	posterior	2	CPNE8	2
27486	27486	posterior	2	TAC1	5
43501	43501	posterior	2	PENK	2
27487	27487	posterior	2	TAC1	5
27483	27483	posterior	2	TAC1	2
42237	42237	posterior	2	DCHS2	2
23053	23053	posterior	2	DGKH	2
35532	35532	posterior	2	ONECUT3	3
51329	51329	posterior	2	A_24_P85391	3
18234	18234	posterior	2	EPPK1	3
42221	42221	posterior	2	LOC643827	2
15917	15917	posterior	2	PCDHB8	3
3039	3039	posterior	2	IL1R1	2
10191	10191	posterior	2	NMU	3
33923	33923	posterior	2	FILIP1L	2
45885	45885	posterior	2	GRIK1	3
50642	50642	posterior	2	A_32_P377880	3
18974	18974	posterior	2	TUBA1C	3
45888	45888	posterior	2	GRIK1	3
36532	36532	posterior	2	PENK	3
35940	35940	anterior	2	PLAC2	1
3404	3404	anterior	2	MET	6
15473	15473	anterior	2	GABRQ	8
52670	52670	anterior	2	A_24_P931017	6
6729	6729	anterior	2	TDO2	6
12159	12159	anterior	2	PCOLCE2	11
38667	38667	anterior	2	LY86-AS1	8
44300	44300	anterior	2	ATP2B4	6
33560	33560	anterior	2	PTGFR	8
46817	46817	anterior	2	GRP	8
24408	24408	anterior	2	CLEC4G	6
22241	22241	anterior	2	C4orf45	6
45705	45705	anterior	2	HTR3A	6
52673	52673	anterior	2	A_32_P118657	1
2048	2048	anterior	2	GALR1	1
52674	52674	anterior	2	A_32_P118657	1
2624	2624	anterior	2	IFI16	1
46618	46618	anterior	2	P2RX7	1
49315	49315	anterior	2	A_23_P169319	6
14854	14854	anterior	2	C20orf46	1
53388	53388	anterior	2	A_23_P140654	1
8230	8230	anterior	2	PTER	8
22585	22585	anterior	2	C1QL2	8
18291	18291	anterior	2	FAT4	8
51368	51368	anterior	2	A_32_P136776	1
35836	35836	anterior	2	OBFC2A	6
40052	40052	anterior	2	OBFC2A	6
44986	44986	anterior	2	BHMT	8
11983	11983	anterior	2	TMEFF2	8
5260	5260	anterior	2	PRPH2	6
44288	44288	anterior	2	LOC100129291	6
38752	38752	anterior	2	WDFY4	1
52063	52063	anterior	2	A_32_P93493	1
29196	29196	anterior	2	TRIM54	8
39663	39663	anterior	2	GLI1	1
24483	24483	anterior	2	RSPO2	8
14381	14381	anterior	2	GPR88	1
39276	39276	anterior	2	CNGA3	6
28896	28896	anterior	2	KCNN3	1
44787	44787	anterior	2	ASCL2	6
22831	22831	anterior	2	LIX1	1
8402	8402	anterior	2	BAIAP3	6
46816	46816	anterior	2	GRP	8
46147	46147	anterior	2	FAM150B	6
40302	40302	anterior	2	NRG1	1
47034	47034	anterior	2	CHRM5	1
35268	35268	anterior	2	CADM1	6
12905	12905	anterior	2	SLC39A2	6
38880	38880	anterior	2	CA10	8
3008	3008	anterior	2	IGFBP5	8
29147	29147	posterior	2	GRIK1	3
5824	5824	posterior	2	SIX3	3
36105	36105	posterior	2	RSHL1	11
30131	30131	posterior	2	USP2	13
38310	38310	posterior	2	PCP4L1	9
14182	14182	posterior	2	BNC2	2
53294	53294	posterior	2	TBC1D16	3
24515	24515	posterior	2	SYT10	3
45894	45894	posterior	2	GRIK1	3
46695	46695	posterior	2	HTR2C	5
54073	54073	posterior	2	A_32_P104023	3
53066	53066	posterior	2	GRIA3	2
33244	33244	posterior	2	CHN2	3
46697	46697	posterior	2	HTR2C	5
20155	20155	posterior	2	GLYATL1	3
53223	53223	posterior	2	A_24_P365349	2
9366	9366	posterior	2	ARHGEF17	3
53030	53030	posterior	2	MGC24103	3
42470	42470	posterior	2	RP11-122A3.2	2
12939	12939	posterior	2	GAL	2
27029	27029	posterior	2	OSBPL3	3
24770	24770	posterior	2	P2RY8	2
14129	14129	posterior	2	FEV	3
41762	41762	posterior	2	WIPF3	3
29226	29226	posterior	2	GRIK1	3
46734	46734	posterior	2	HTR2C	5
23366	23366	posterior	2	ADAMTS19	8
34424	34424	posterior	2	STK3	9
44760	44760	posterior	2	AIRE	2
46879	46879	posterior	2	GABRD	3
2451	2451	posterior	2	HTR2C	5
14184	14184	posterior	2	DCHS2	2
37745	37745	posterior	2	A_24_P307599	2
33243	33243	posterior	2	CHN2	3
17019	17019	posterior	2	NECAB1	2
20021	20021	posterior	2	RERG	3
2462	2462	posterior	2	HTR2C	5
2448	2448	posterior	2	HTR2C	5
2436	2436	posterior	2	HTR2C	5
2863	2863	posterior	2	KLK1	2
45895	45895	posterior	2	GRIK1	3
53423	53423	posterior	2	A_32_P50187	2
23897	23897	posterior	2	EML3	3
30441	30441	posterior	2	NUDT1	3
34523	34523	posterior	2	GNG4	3
45889	45889	posterior	2	GRIK1	3
27480	27480	posterior	2	TAC1	2
47946	47946	posterior	2	A_23_P10488	3
51488	51488	posterior	2	A_32_P405010	3
2439	2439	posterior	2	HTR2C	5
4398	4398	anterior	2	SLC26A4	6
8162	8162	anterior	2	CRLF1	6
23351	23351	anterior	2	NUDT10	6
38830	38830	anterior	2	IRX2	1
22271	22271	anterior	2	C5orf38	1
23816	23816	anterior	2	ATOH7	1
39140	39140	anterior	2	LRCOL1	6
46517	46517	anterior	2	SLC18A2	8
29824	29824	anterior	2	RASL10A	6
45808	45808	anterior	2	TH	6
20788	20788	anterior	2	HRASLS5	6
5785	5785	anterior	2	SGCG	8
57132	57132	anterior	2	A_32_P30004	1
38001	38001	anterior	2	AC013271.3	1
54206	54206	anterior	2	A_32_P210232	1
22108	22108	anterior	2	CCBE1	1
44853	44853	anterior	2	ATP2B4	6
24484	24484	anterior	2	RSPO2	8
24190	24190	anterior	2	C1QTNF9	8
22294	22294	anterior	2	SLC2A12	6
55893	55893	anterior	2	A_24_P17052	6
49057	49057	anterior	2	A_32_P89152	1
3322	3322	anterior	2	KIF25	6
12811	12811	anterior	2	CPAMD8	1
3750	3750	anterior	2	NDP	1
40303	40303	anterior	2	NRG1	1
29825	29825	anterior	2	RASL10A	6
3405	3405	anterior	2	MET	6
27100	27100	anterior	2	PDE5A	6
9711	9711	anterior	2	PLXNC1	6
40705	40705	anterior	2	EGFEM1P	1
12304	12304	anterior	2	MOXD1	6
19988	19988	anterior	2	SYTL1	6
41473	41473	anterior	2	CADM1	6
22832	22832	anterior	2	LIX1	1
34235	34235	anterior	2	MLPH	1
9779	9779	anterior	2	SEMA3C	8
24512	24512	anterior	2	OVCH1	6
43475	43475	anterior	2	LINC00238	6
11984	11984	anterior	2	TMEFF2	8
34958	34958	anterior	2	NRG1	1
2728	2728	anterior	2	JUN	8
53660	53660	anterior	2	A_32_P171185	8
24066	24066	anterior	2	DCBLD1	6
28520	28520	anterior	2	C1QL1	8
45856	45856	anterior	2	HES5	6
44851	44851	anterior	2	ATP2B4	6
16253	16253	anterior	2	DMRT3	8
39862	39862	anterior	2	DGKG	8
48883	48883	anterior	2	A_32_P163891	8
50053	50053	posterior	2	A_24_P376139	3
10482	10482	posterior	2	RCAN3	2
50853	50853	posterior	2	A_24_P722248	9
26295	26295	posterior	2	TRPM3	3
45893	45893	posterior	2	GRIK1	3
5191	5191	posterior	2	RAD51	13
43892	43892	posterior	2	SEC14L1	3
30854	30854	posterior	2	SV2C	2
22842	22842	posterior	2	DACT2	3
2452	2452	posterior	2	HTR2C	5
45896	45896	posterior	2	GRIK1	3
33246	33246	posterior	2	CHN2	3
52860	52860	posterior	2	A_24_P535256	2
54121	54121	posterior	2	A_32_P175042	3
32400	32400	posterior	2	PTTG3	6
10481	10481	posterior	2	RCAN3	3
8832	8832	posterior	2	DOPEY2	2
2438	2438	posterior	2	HTR2C	5
2444	2444	posterior	2	HTR2C	5
28180	28180	posterior	2	TAC1	2
20022	20022	posterior	2	RERG	2
18370	18370	posterior	2	BAIAP2L2	3
23780	23780	posterior	2	SPATA19	2
15782	15782	posterior	2	PNO1	2
34855	34855	posterior	2	LOC642373	3
47638	47638	posterior	2	A_32_P170997	3
45891	45891	posterior	2	GRIK1	3
56148	56148	posterior	2	A_32_P129406	3
2449	2449	posterior	2	HTR2C	5
19909	19909	posterior	2	NEXN	3
44544	44544	posterior	2	ADORA2A	3
2434	2434	posterior	2	HTR2C	5
2445	2445	posterior	2	HTR2C	5
17115	17115	posterior	2	EFHD2	3
2437	2437	posterior	2	HTR2C	5
2464	2464	posterior	2	HTR2C	5
2458	2458	posterior	2	HTR2C	5
46738	46738	posterior	2	HTR2C	5
2446	2446	posterior	2	HTR2C	5
2443	2443	posterior	2	HTR2C	5
1377	1377	posterior	2	GABRA4	2
2460	2460	posterior	2	HTR2C	5
2456	2456	posterior	2	HTR2C	5
2450	2450	posterior	2	HTR2C	5
2463	2463	posterior	2	HTR2C	5
46696	46696	posterior	2	HTR2C	5
46731	46731	posterior	2	HTR2C	5
2461	2461	posterior	2	HTR2C	5
2459	2459	posterior	2	HTR2C	5
46737	46737	posterior	2	HTR2C	5
4407	4407	anterior	2	PDYN	8
4408	4408	anterior	2	PDYN	8
33412	33412	anterior	2	OPRK1	8
11928	11928	anterior	2	RGS22	1
18302	18302	anterior	2	ARSJ	1
4412	4412	anterior	2	PDYN	8
32124	32124	anterior	2	ARHGAP6	1
55894	55894	anterior	2	A_24_P17052	1
10196	10196	anterior	2	FAM12A	4
2727	2727	anterior	2	JUN	8
30071	30071	anterior	2	DAPL1	8
42155	42155	anterior	2	SMAD9	1
40178	40178	anterior	2	HRH1	6
6793	6793	anterior	2	TGFBR3	1
4410	4410	anterior	2	PDYN	8
4406	4406	anterior	2	PDYN	8
20862	20862	anterior	2	CPXM2	6
2079	2079	anterior	2	GRP	8
40345	40345	anterior	2	AC106818.2	1
19574	19574	anterior	2	MEGF11	1
10881	10881	anterior	2	SORCS3	6
10108	10108	anterior	2	IQGAP2	6
3007	3007	anterior	2	IGFBP5	1
57631	57631	anterior	2	MARCH1	1
43445	43445	anterior	2	AL589765.4	1
37902	37902	anterior	2	KLK5	6
11492	11492	anterior	2	RFTN1	8
48442	48442	anterior	2	A_32_P159126	8
46513	46513	anterior	2	SLC18A2	8
5587	5587	anterior	2	S100A10	6
31908	31908	anterior	2	RARRES1	6
40395	40395	anterior	2	GABRA2	8
37101	37101	anterior	2	FRMPD2	1
56406	56406	anterior	2	A_32_P133980	6
40342	40342	anterior	2	AC106818.2	1
8441	8441	anterior	2	SLIT2	6
1173	1173	anterior	2	ETV1	6
36324	36324	anterior	2	AC002563.2	6
39345	39345	anterior	2	FOSB	6
4501	4501	anterior	2	PIK3CD	1
52489	52489	anterior	2	A_32_P346000	6
8544	8544	anterior	2	PTGES	11
6532	6532	anterior	2	TRHR	8
28063	28063	anterior	2	ATP11C	1
4386	4386	anterior	2	NPTX1	8
56581	56581	anterior	2	A_24_P617427	1
10882	10882	anterior	2	SORCS3	6
11943	11943	anterior	2	NTSR2	1
50923	50923	anterior	2	DCBLD1	1
3403	3403	anterior	2	MET	6
41749	41749	posterior	2	GABRA1	9
27067	27067	posterior	2	KCNK2	2
29148	29148	posterior	2	GRIK1	3
33245	33245	posterior	2	CHN2	3
46877	46877	posterior	2	GABRB2	9
54756	54756	posterior	2	A_24_P759647	13
203	203	posterior	2	CDH15	3
27242	27242	posterior	2	CAMKK2	3
27028	27028	posterior	2	OSBPL3	2
27225	27225	posterior	2	BCL11B	2
46733	46733	posterior	2	HTR2C	5
42673	42673	posterior	2	GABRA1	9
40849	40849	posterior	2	LPO	6
14157	14157	posterior	2	DIRAS2	3
2447	2447	posterior	2	HTR2C	5
45892	45892	posterior	2	GRIK1	3
52295	52295	posterior	2	A_32_P17525	3
35193	35193	posterior	2	KIAA1456	13
5358	5358	posterior	2	ROM1	3
53093	53093	posterior	2	A_32_P104448	3
12438	12438	posterior	2	KCNH5	5
42966	42966	posterior	2	KIAA0748	6
22392	22392	posterior	2	RDH10	3
46735	46735	posterior	2	HTR2C	5
871	871	posterior	2	CRH	2
44761	44761	posterior	2	AIRE	3
52861	52861	posterior	2	A_32_P38745	3
29411	29411	posterior	2	PMEPA1	3
58456	58456	posterior	2	A_32_P99399	3
40780	40780	posterior	2	GABRA1	7
2442	2442	posterior	2	HTR2C	5
25016	25016	posterior	2	C17orf76	3
27135	27135	posterior	2	RBPMS2	3
53741	53741	posterior	2	A_32_P137382	3
46401	46401	posterior	2	CARTPT	3
15647	15647	posterior	2	CYP26B1	3
8684	8684	posterior	2	CARTPT	3
40043	40043	posterior	2	VASH2	3
35770	35770	posterior	2	AC073135.1	2
48296	48296	posterior	2	A_32_P168561	5
17114	17114	posterior	2	EFHD2	3
24514	24514	posterior	2	SYT10	6
8683	8683	posterior	2	CARTPT	3
1026	1026	posterior	2	E2F1	3
17591	17591	posterior	2	CNTNAP3	3
47589	47589	posterior	2	A_24_P247576	3
57515	57515	posterior	2	A_32_P203232	6
2454	2454	posterior	2	HTR2C	5
35914	35914	posterior	2	VASH2	3
24702	24702	posterior	2	NPAS4	3
32963	32963	anterior	2	ADAMTSL1	6
13763	13763	anterior	2	CLDN20	6
32688	32688	anterior	2	APLNR	1
41117	41117	anterior	2	POSTN	8
33442	33442	anterior	2	FLJ38379	1
3153	3153	anterior	2	INSM1	8
4401	4401	anterior	2	PDYN	8
8270	8270	anterior	2	GALR2	6
21805	21805	anterior	2	LYPD6B	8
22937	22937	anterior	2	DNAH12	8
50152	50152	anterior	2	A_32_P106615	6
49718	49718	anterior	2	A_23_P104484	8
4400	4400	anterior	2	PDYN	8
41001	41001	anterior	2	CA10	8
12303	12303	anterior	2	MOXD1	1
45704	45704	anterior	2	HTR3A	6
4399	4399	anterior	2	PDYN	8
14322	14322	anterior	2	FXYD6	6
21303	21303	anterior	2	TMEM132D	6
40349	40349	anterior	2	AC106818.2	1
28116	28116	anterior	2	TP53I3	6
14409	14409	anterior	2	WNT4	6
8993	8993	anterior	2	PAGE4	8
35543	35543	anterior	2	DGKG	8
25182	25182	anterior	2	LOC392145	8
13516	13516	anterior	2	TRPV2	6
32534	32534	anterior	2	AC007601.1	6
31289	31289	anterior	2	HTR1A	6
9781	9781	anterior	2	SEMA3C	8
9712	9712	anterior	2	PLXNC1	1
4385	4385	anterior	2	NPTX1	8
14976	14976	anterior	2	MARCH1	6
41515	41515	anterior	2	COCH	6
199	199	anterior	2	CDH13	6
24731	24731	anterior	2	SCARA5	0
46157	46157	anterior	2	DNAJC5G	8
10107	10107	anterior	2	IQGAP2	1
18782	18782	anterior	2	COL21A1	8
36845	36845	anterior	2	SMAD9	1
40433	40433	anterior	2	ODZ2	1
7499	7499	anterior	2	CXCR4	12
37008	37008	anterior	2	VRK2	1
35161	35161	anterior	2	CRNDE	1
32261	32261	anterior	2	DIO3	11
51460	51460	anterior	2	A_24_P92823	8
15472	15472	anterior	2	GABRQ	8
21968	21968	anterior	2	LAYN	3
50310	50310	anterior	2	A_32_P143778	6
57947	57947	anterior	2	A_23_P4341	1
34395	34395	anterior	2	BDNF	8
50520	50520	posterior	2	A_24_P12660	2
39708	39708	posterior	3	GABRA1	13
19643	19643	posterior	3	COL25A1	3
36714	36714	posterior	3	RP11-291L15.2	3
43697	43697	posterior	3	GABRA1	9
41088	41088	posterior	3	GABRA1	9
54875	54875	posterior	3	A_32_P136886	1
49963	49963	posterior	3	STAU2	3
57283	57283	posterior	3	CUST_3404_PI416261804	3
41365	41365	posterior	3	GABRA1	9
22348	22348	posterior	3	CPNE8	2
43148	43148	posterior	3	LOC100127925	2
50946	50946	posterior	3	RP11-392A22.2	3
25119	25119	posterior	3	C6orf126	9
8681	8681	posterior	3	CARTPT	3
2453	2453	posterior	3	HTR2C	5
30864	30864	posterior	3	MURC	13
1374	1374	posterior	3	GABRA4	3
1580	1580	posterior	3	GDF1	2
4069	4069	posterior	3	NTS	9
58520	58520	posterior	3	CUST_4511_PI416261804	2
53409	53409	posterior	3	A_32_P233527	3
23898	23898	posterior	3	EML3	3
40644	40644	posterior	3	GABRA1	9
42998	42998	posterior	3	GABRA1	2
31965	31965	posterior	3	FPR2	13
18068	18068	posterior	3	LIMD2	13
35847	35847	posterior	3	GABRA1	9
27298	27298	posterior	3	FCN2	3
28831	28831	posterior	3	ADSSL1	3
45185	45185	posterior	3	GABRA1	9
17648	17648	posterior	3	OBFC1	3
25685	25685	posterior	3	SEMA3E	3
43815	43815	posterior	3	GABRA1	9
4247	4247	posterior	3	PAM	2
8682	8682	posterior	3	CARTPT	3
9365	9365	posterior	3	ARHGEF17	11
40711	40711	posterior	3	GABRA1	9
41644	41644	posterior	3	GABRA1	9
41367	41367	posterior	3	CTXN3	6
30161	30161	posterior	3	RASGRP2	3
12437	12437	posterior	3	KCNH5	9
40755	40755	posterior	3	PLIN	2
8773	8773	posterior	3	MAFB	9
40654	40654	posterior	3	UNC13C	8
30090	30090	posterior	3	SCRT1	3
46736	46736	posterior	3	HTR2C	5
9530	9530	posterior	3	NMUR1	3
43581	43581	posterior	3	GABRA1	9
9882	9882	posterior	3	SCGN	3
19907	19907	anterior	3	DEPDC7	6
27609	27609	anterior	3	HTR2A	6
38759	38759	anterior	3	MGC4294	8
12517	12517	anterior	3	RND1	1
30292	30292	anterior	3	CXCL12	8
5784	5784	anterior	3	SGCG	8
41946	41946	anterior	3	PDE11A	1
4411	4411	anterior	3	PDYN	8
25456	25456	anterior	3	TMEM215	8
4404	4404	anterior	3	PDYN	8
30070	30070	anterior	3	DAPL1	11
8111	8111	anterior	3	SYNGR3	6
46980	46980	anterior	3	DRD5	6
23819	23819	anterior	3	OTUD1	1
2549	2549	anterior	3	HLA-DMB	1
46619	46619	anterior	3	P2RX7	1
27608	27608	anterior	3	HTR2A	6
22844	22844	anterior	3	C6orf118	8
46786	46786	anterior	3	GRP	8
13535	13535	anterior	3	AMOTL2	1
31288	31288	anterior	3	HTR1A	6
23352	23352	anterior	3	NUDT10	6
3419	3419	anterior	3	MMP3	6
12310	12310	anterior	3	DAK	6
4355	4355	anterior	3	NOV	6
37617	37617	anterior	3	AC106818.2	6
8447	8447	anterior	3	ITGBL1	1
36984	36984	anterior	3	IFLTD1	8
46514	46514	anterior	3	SLC18A2	8
44988	44988	anterior	3	BHMT	8
11191	11191	anterior	3	SATB2	6
54528	54528	anterior	3	A_32_P194704	6
11991	11991	anterior	3	SH3BP4	8
7633	7633	anterior	3	CHRD	1
6778	6778	anterior	3	TG	6
49788	49788	anterior	3	A_24_P196351	1
13561	13561	anterior	3	GULP1	1
25430	25430	anterior	3	AC010974.2	1
27069	27069	anterior	3	PLEKHG1	1
17124	17124	anterior	3	IRX3	1
33419	33419	anterior	3	CAPSL	11
10206	10206	anterior	3	AC015936.3	8
20430	20430	anterior	3	MARCH3	1
34381	34381	anterior	3	GCNT1	1
43114	43114	anterior	3	MYO7A	1
102	102	anterior	3	CD6	6
34629	34629	anterior	3	SNED1	8
349	349	anterior	3	COL8A2	1
4356	4356	anterior	3	NOV	6
41869	41869	anterior	3	LNX1	6
52807	52807	posterior	3	A_32_P217543	3
53627	53627	posterior	3	A_23_P417646	2
22482	22482	posterior	3	RHOXF1	13
46942	46942	posterior	3	GABRA4	2
53222	53222	posterior	3	A_24_P365349	3
10534	10534	posterior	3	GALNT5	2
21666	21666	posterior	3	C20orf132	3
18055	18055	posterior	3	PRR7	3
7196	7196	posterior	3	HIST1H2AC	13
34139	34139	posterior	3	SYPL2	2
19407	19407	posterior	3	MEX3B	3
47851	47851	posterior	3	A_24_P535380	13
30855	30855	posterior	3	SV2C	2
35257	35257	posterior	3	SEC14L1	3
30555	30555	posterior	3	CRYBA2	3
24595	24595	posterior	3	ADAMTS6	2
37558	37558	posterior	3	TMEM90A	2
10175	10175	posterior	3	TSPAN9	3
55096	55096	posterior	3	A_32_P202798	13
27479	27479	posterior	3	TAC1	2
17345	17345	posterior	3	SLC24A3	13
50359	50359	posterior	3	A_32_P185029	13
14996	14996	posterior	3	MOCOS	3
23210	23210	posterior	3	SLC16A9	3
45877	45877	posterior	3	NRP2	2
47035	47035	posterior	3	CHRNA1	8
28966	28966	posterior	3	GEFT	3
6738	6738	posterior	3	TECTA	3
36074	36074	posterior	3	ALPK1	3
3767	3767	posterior	3	NEB	13
51629	51629	posterior	3	A_24_P217063	3
54354	54354	posterior	3	LOC338620	3
24755	24755	posterior	3	FOXD4L3	3
6283	6283	posterior	3	SLC6A6	3
47948	47948	posterior	3	A_23_P10488	2
12281	12281	posterior	3	EGFL6	11
8632	8632	posterior	3	MAP3K13	2
6309	6309	posterior	3	SLC9A2	3
40071	40071	posterior	3	C4orf18	2
18056	18056	posterior	3	PRR7	3
51362	51362	posterior	3	A_23_P400041	13
14810	14810	posterior	3	MCOLN3	8
45803	45803	posterior	3	HTR7	2
8488	8488	posterior	3	LIPG	3
30718	30718	posterior	3	FNDC1	6
11360	11360	posterior	3	ICMT	13
53626	53626	posterior	3	A_23_P417646	2
34366	34366	posterior	3	LOC100291956	13
25158	25158	posterior	3	SRP14P1	3
9883	9883	posterior	3	SCGN	3
45603	45603	anterior	3	ATP6V1C2	6
16890	16890	anterior	3	AC130454.1	6
32711	32711	anterior	3	PTGER3	6
16055	16055	anterior	3	TMEM159	6
21632	21632	anterior	3	CHODL	6
8729	8729	anterior	3	PPM1F	4
25912	25912	anterior	3	GPR179	4
23380	23380	anterior	3	FAM9B	4
45092	45092	anterior	3	C21orf54	1
28164	28164	anterior	3	OAS1	4
43157	43157	anterior	3	AL359392.2	12
43994	43994	anterior	3	BICC1	4
43847	43847	anterior	3	C4ORF10	4
35768	35768	anterior	3	BTNL8	4
50435	50435	anterior	3	A_23_P370408	4
26396	26396	anterior	3	PAX2	6
40301	40301	anterior	3	NRG1	1
16131	16131	anterior	3	SLAMF7	4
58680	58680	anterior	3	A_32_P199824	4
26447	26447	anterior	3	FBLN2	6
38894	38894	anterior	3	ZMAT4	6
4628	4628	anterior	3	PNMT	1
41344	41344	anterior	3	DACT1	8
19700	19700	anterior	3	FAM126A	4
53479	53479	anterior	3	A_24_P932736	4
58059	58059	anterior	3	A_24_P315014	4
29754	29754	anterior	3	SYNJ2	6
20805	20805	anterior	3	TWIST2	6
3123	3123	anterior	3	IMPG1	4
19353	19353	anterior	3	TRIM15	4
28305	28305	anterior	3	PTGER3	6
15285	15285	anterior	3	RBM22	4
27108	27108	anterior	3	EGFR	4
38450	38450	anterior	3	DACT1	6
56276	56276	anterior	3	A_24_P511686	6
15970	15970	anterior	3	C21orf62	6
8641	8641	anterior	3	HTR3B	4
47144	47144	anterior	3	A_24_P925615	4
24026	24026	anterior	3	DOK7	6
26606	26606	anterior	3	FOXP4	1
20319	20319	anterior	3	C6orf142	6
36252	36252	anterior	3	DUSP2	6
12855	12855	anterior	3	RPA4	4
32866	32866	anterior	3	OPN4	12
5039	5039	anterior	3	RAB3B	6
45807	45807	anterior	3	TH	12
6021	6021	anterior	3	SNCG	6
8112	8112	anterior	3	SYNGR3	6
56579	56579	anterior	3	A_24_P617427	6
10782	10782	anterior	3	LMTK2	4
1553	1553	posterior	3	GBE1	3
26833	26833	posterior	3	C14orf118	13
27243	27243	posterior	3	CAMKK2	3
1271	1271	posterior	3	F12	2
16552	16552	posterior	3	KIAA1456	3
46910	46910	posterior	3	GABRA4	3
30745	30745	posterior	3	EPHA5	2
9333	9333	posterior	3	SPCS2	2
47406	47406	posterior	3	A_32_P179131	3
41150	41150	posterior	3	GABRA1	9
19396	19396	posterior	3	SLITRK6	6
37663	37663	posterior	3	BANK1	2
34666	34666	posterior	3	RP13-507I23.1	3
27244	27244	posterior	3	CAMKK2	3
26811	26811	posterior	3	LCN8	11
52864	52864	posterior	3	A_32_P3914	3
4065	4065	posterior	3	NTS	9
4301	4301	posterior	3	PCP4	6
18747	18747	posterior	3	GDPD5	3
27555	27555	posterior	3	CABP1	3
33214	33214	posterior	3	KREMEN1	3
37	37	posterior	3	CBLB	3
8680	8680	posterior	3	CARTPT	3
40611	40611	posterior	3	C4orf19	7
42437	42437	posterior	3	GABRA1	9
31615	31615	posterior	3	SOHLH1	3
4246	4246	posterior	3	PAM	9
40841	40841	posterior	3	GABRA1	9
50465	50465	posterior	3	A_24_P944378	2
41297	41297	posterior	3	DDC	11
21460	21460	posterior	3	ACER1	13
30101	30101	posterior	3	COL25A1	3
10347	10347	posterior	3	MID2	3
46729	46729	posterior	3	HTR2B	3
30118	30118	posterior	3	PPP1R12B	3
2944	2944	posterior	3	LAIR2	2
30744	30744	posterior	3	EPHA5	2
47953	47953	posterior	3	A_23_P54983	2
26412	26412	posterior	3	HAUS8	11
2435	2435	posterior	3	HTR2C	5
26292	26292	posterior	3	TRPM3	3
23420	23420	posterior	3	METTL7B	3
18801	18801	posterior	3	NIPA2	2
23853	23853	posterior	3	C10orf93	3
39105	39105	posterior	3	PLEKHG4	3
26294	26294	posterior	3	TRPM3	3
23640	23640	posterior	3	C20orf200	11
25673	25673	posterior	3	AC110760.2	3
35504	35504	posterior	3	DCHS2	2
46402	46402	posterior	3	CARTPT	3
55120	55120	anterior	3	A_24_P153035	1
55118	55118	anterior	3	A_24_P153035	1
11748	11748	anterior	3	ABI3BP	6
9843	9843	anterior	3	OLFM4	6
3003	3003	anterior	3	IGFBP3	8
32871	32871	anterior	3	CPLX3	6
30409	30409	anterior	3	SYTL2	6
53963	53963	anterior	3	A_24_P646573	8
40464	40464	anterior	3	EFCAB1	8
4102	4102	anterior	3	OCM2	1
47040	47040	anterior	3	CHRNA3	6
41892	41892	anterior	3	HRH1	6
52213	52213	anterior	3	A_32_P11733	1
20711	20711	anterior	3	ABCC12	6
48187	48187	anterior	3	A_32_P168375	1
7679	7679	anterior	3	PEA15	8
4786	4786	anterior	3	VIT	11
37656	37656	anterior	3	LOC150519	1
52283	52283	anterior	3	A_32_P122128	8
8707	8707	anterior	3	GUCA1C	6
38569	38569	anterior	3	AC079341.1	8
42104	42104	anterior	3	COCH	6
2625	2625	anterior	3	IFI16	1
36728	36728	anterior	3	GLRA2	6
20372	20372	anterior	3	IL33	1
46155	46155	anterior	3	CXXC11	8
38863	38863	anterior	3	NEURL3	1
23963	23963	anterior	3	THEM5	11
3950	3950	anterior	3	NHLH1	11
49153	49153	anterior	3	A_24_P655849	1
22586	22586	anterior	3	C1QL2	8
2571	2571	anterior	3	HLA-DRA	1
42239	42239	anterior	3	ELK1	8
42212	42212	anterior	3	LOC150519	1
3878	3878	anterior	3	MIPEP	8
35001	35001	anterior	3	EFCAB1	8
26853	26853	anterior	3	GHSR	11
25138	25138	anterior	3	CENPVL1	6
6831	6831	anterior	3	TIMP2	1
25840	25840	anterior	3	MYO16	1
2120	2120	anterior	3	GPD1	1
11034	11034	anterior	3	ZNF423	1
43683	43683	anterior	3	C17orf96	6
25591	25591	anterior	3	NRG1	12
31939	31939	anterior	3	PPAPR3	1
33502	33502	anterior	3	SCN7A	4
27055	27055	anterior	3	SLC7A14	8
31278	31278	anterior	3	RUNX1T1	1
45998	45998	anterior	3	HTR2A	6
45111	45111	anterior	3	FAM7A3	1
50645	50645	posterior	3	A_32_P154601	3
32935	32935	posterior	3	DIO3OS	3
10959	10959	posterior	3	WIF1	2
52304	52304	posterior	3	A_32_P27144	2
18663	18663	posterior	3	LRRC2	3
50460	50460	posterior	3	A_23_P400036	3
38319	38319	posterior	3	AP004607.4	2
47674	47674	posterior	3	A_24_P759861	3
8996	8996	posterior	3	ADAMTS3	2
56724	56724	posterior	3	A_23_P119850	3
24983	24983	posterior	3	C10orf140	2
52284	52284	posterior	3	A_24_P196478	3
52347	52347	posterior	3	A_32_P76255	3
811	811	posterior	3	DLAT	2
33023	33023	posterior	3	TMEM44	3
27993	27993	posterior	3	PPARG	2
44506	44506	posterior	3	ABCF1	3
36974	36974	posterior	3	TRIM48	2
28632	28632	posterior	3	FAM209A	2
1056	1056	posterior	3	PHC1	13
53792	53792	posterior	3	MDH1B	3
32897	32897	posterior	3	MDH1B	13
17625	17625	posterior	3	C6orf134	3
15781	15781	posterior	3	PNO1	2
45622	45622	posterior	3	UPB1	13
41474	41474	posterior	3	PCP4L1	6
25358	25358	posterior	3	SBSN	3
6343	6343	posterior	3	TAC1	5
29818	29818	posterior	3	RAPGEF1	3
33701	33701	posterior	3	YPLR6490	2
28457	28457	posterior	3	SLC35F1	9
3768	3768	posterior	3	NEB	13
58355	58355	posterior	3	A_24_P928250	7
33599	33599	posterior	3	GEMIN8P4	3
24452	24452	posterior	3	NAT8L	3
40731	40731	posterior	3	MGC21881	3
35004	35004	posterior	3	JDP2	3
29725	29725	posterior	3	KDELR3	13
44543	44543	posterior	3	ADORA2A	3
36419	36419	posterior	3	CCDC39	2
17252	17252	posterior	3	MRM1	3
51500	51500	posterior	3	A_24_P239385	2
11533	11533	posterior	3	TSPAN12	2
53038	53038	posterior	3	A_24_P914161	3
51365	51365	posterior	3	A_32_P96748	3
36546	36546	posterior	3	GLB1L3	13
44610	44610	posterior	3	AKT2	3
49004	49004	posterior	3	A_32_P83750	3
40091	40091	posterior	3	CACNA1A	3
37393	37393	posterior	3	LINC00282	2
47951	47951	anterior	3	A_24_P638073	8
5040	5040	anterior	3	RAB3B	6
53950	53950	anterior	3	A_24_P548966	6
19654	19654	anterior	3	NTNG2	8
5425	5425	anterior	3	PTAFR	6
29000	29000	anterior	3	HPCAL1	8
43014	43014	anterior	3	KLK5	1
4871	4871	anterior	3	PROC	6
8620	8620	anterior	3	NFE2L3	1
48507	48507	anterior	3	A_24_P923271	12
34536	34536	anterior	3	LOC339524	6
15868	15868	anterior	3	SLC17A6	10
1172	1172	anterior	3	ETV1	6
27056	27056	anterior	3	SLC7A14	8
37445	37445	anterior	3	NELL1	6
20481	20481	anterior	3	C16orf75	6
26590	26590	anterior	3	GCH1	12
9259	9259	anterior	3	GPRIN2	1
13105	13105	anterior	3	MYO15A	1
28746	28746	anterior	3	INADL	8
40925	40925	anterior	3	NELL1	6
27054	27054	anterior	3	SLC7A14	8
49307	49307	anterior	3	A_24_P589044	1
52854	52854	anterior	3	A_32_P110604	12
15882	15882	anterior	3	SLC17A6	10
23246	23246	anterior	3	CPNE2	1
15857	15857	anterior	3	SLC17A6	10
50046	50046	anterior	3	A_32_P90759	6
21946	21946	anterior	3	C10orf82	6
45621	45621	anterior	3	MYBPC1	1
7464	7464	anterior	3	SLC30A3	8
2122	2122	anterior	3	GPD1	1
50951	50951	anterior	3	ZNF488	12
23239	23239	anterior	3	C13orf3	6
40961	40961	anterior	3	NELL1	6
13773	13773	anterior	3	AC135457.2	11
37654	37654	anterior	3	KNCN	6
33355	33355	anterior	3	KCNC4	1
22127	22127	anterior	3	DOCK11	8
47031	47031	anterior	3	CHRM5	6
20528	20528	anterior	3	SLC26A8	1
24521	24521	anterior	3	FREM2	6
62	62	anterior	3	CCND2	6
15878	15878	anterior	3	SLC17A6	10
11512	11512	anterior	3	SEZ6L	6
56662	56662	anterior	3	A_24_P307306	7
7537	7537	anterior	3	DYRK3	8
56531	56531	anterior	3	A_24_P203976	12
40513	40513	anterior	3	CCDC85A	8
44530	44530	anterior	3	A1BG	1
21647	21647	posterior	3	SLC32A1	1
42734	42734	posterior	3	KDM6B	13
9440	9440	posterior	3	AC005277.1	3
55025	55025	posterior	3	LOC100131943	3
39826	39826	posterior	3	SEC14L1	3
55322	55322	posterior	3	A_24_P509893	6
56802	56802	posterior	3	A_32_P76	2
46909	46909	posterior	3	GABRA4	3
35565	35565	posterior	3	C18orf42	3
4377	4377	posterior	3	NPPB	13
32401	32401	posterior	3	PTTG3	6
1833	1833	posterior	3	GMPR	3
45866	45866	posterior	3	HTR7	2
46462	46462	posterior	3	TPBG	3
41865	41865	posterior	3	PENK	3
418	418	posterior	3	CAPZA2	7
45925	45925	posterior	3	BCAS4	3
42355	42355	posterior	3	WNT2	2
35125	35125	posterior	3	MLLT6	2
7934	7934	posterior	3	PARG	3
49688	49688	posterior	3	A_24_P85322	3
56762	56762	posterior	3	STK16	3
40625	40625	posterior	3	A_32_P98423	13
26560	26560	posterior	3	MIDN	3
16280	16280	posterior	3	CACNG8	3
35937	35937	posterior	3	ADARB1	13
57160	57160	posterior	3	A_24_P896619	3
10566	10566	posterior	3	NXPH2	3
34823	34823	posterior	3	TTC39C	3
1529	1529	posterior	3	GABRA4	2
53639	53639	posterior	3	A_32_P40596	2
54761	54761	posterior	3	A_32_P175667	13
33022	33022	posterior	3	TMEM44	13
45327	45327	posterior	3	SYT2	3
32797	32797	posterior	3	MID2	3
53247	53247	posterior	3	A_24_P275984	13
38819	38819	posterior	3	SLC29A1	3
19251	19251	posterior	3	RGS8	3
51915	51915	posterior	3	A_32_P212958	3
819	819	posterior	3	DLSTP	3
34035	34035	posterior	3	EIF4G2	2
30160	30160	posterior	3	RASGRP2	3
28249	28249	posterior	3	BTN2A2	13
50656	50656	posterior	3	A_24_P938243	3
47485	47485	posterior	3	A_24_P942385	13
48373	48373	posterior	3	SDHC	3
11144	11144	posterior	3	ZC3H7B	3
4068	4068	posterior	3	NTS	9
38147	38147	posterior	3	LOC375295	3
10567	10567	posterior	3	NXPH2	6
56279	56279	anterior	3	A_23_P350782	12
33865	33865	anterior	3	ANXA8	6
27611	27611	anterior	3	HTR2A	6
4935	4935	anterior	3	PTGIR	11
52061	52061	anterior	3	A_32_P98574	12
49873	49873	anterior	3	A_23_P102071	6
50090	50090	anterior	3	A_24_P722360	1
20273	20273	anterior	3	PKD1L2	1
24004	24004	anterior	3	IGSF10	8
45644	45644	anterior	3	EPB41L4B	6
14394	14394	anterior	3	TREM2	1
45987	45987	anterior	3	HTR2A	6
31246	31246	anterior	3	WSCD1	1
42272	42272	anterior	3	RAB34	1
21889	21889	anterior	3	TMEM155	8
21347	21347	anterior	3	LRRC50	8
49346	49346	anterior	3	A_32_P10083	12
4354	4354	anterior	3	NOV	6
25429	25429	anterior	3	AC010974.2	1
26243	26243	anterior	3	EVC	11
20283	20283	anterior	3	GPRIN1	8
50826	50826	anterior	3	A_24_P393596	1
35864	35864	anterior	3	KLK10	1
48744	48744	anterior	3	USH1C	8
20320	20320	anterior	3	C6orf142	6
33852	33852	anterior	3	PLCH2	12
8161	8161	anterior	3	CRLF1	1
20835	20835	anterior	3	ZNF488	6
27610	27610	anterior	3	HTR2A	6
1787	1787	anterior	3	GAST	7
37842	37842	anterior	3	TMEM2	8
12702	12702	anterior	3	PYCARD	1
27613	27613	anterior	3	HTR2A	6
34425	34425	anterior	3	CNGB1	12
49088	49088	anterior	3	A_23_P6786	6
5682	5682	anterior	3	CCL4	1
31907	31907	anterior	3	RARRES1	6
34524	34524	anterior	3	AC092324.1	8
54839	54839	anterior	3	A_32_P163894	1
27612	27612	anterior	3	HTR2A	6
48298	48298	anterior	3	A_32_P100610	8
28745	28745	anterior	3	INADL	1
3234	3234	anterior	3	VWA5A	8
47297	47297	anterior	3	A_32_P187143	6
7536	7536	anterior	3	DYRK3	8
31222	31222	anterior	3	AMACR	6
34785	34785	anterior	3	ACVR1C	8
38816	38816	anterior	3	LOC389458	6
7057	7057	anterior	3	TNFRSF4	0
22837	22837	anterior	3	PRSS23	6
57444	57444	posterior	3	A_24_P349580	3
29865	29865	posterior	3	PDLIM7	3
35935	35935	posterior	3	AC013356.3	3
16263	16263	posterior	3	IL22RA1	2
33834	33834	posterior	3	CORO6	13
51988	51988	posterior	3	A_24_P50281	2
46880	46880	posterior	3	GABRD	8
36580	36580	posterior	3	A_23_P390621	13
30230	30230	posterior	3	C4orf18	3
41739	41739	posterior	3	DDC	11
57302	57302	posterior	3	A_32_P84333	3
19630	19630	posterior	3	MAK16	2
46335	46335	posterior	3	C11orf24	3
10564	10564	posterior	3	NXPH3	11
142	142	posterior	3	ENTPD3	3
54269	54269	posterior	3	BMS1P6	3
19560	19560	posterior	3	BRSK1	3
43494	43494	posterior	3	KCNE1	3
19129	19129	posterior	3	FNDC4	3
2515	2515	posterior	3	CFH	11
49301	49301	posterior	3	TBC1D16	3
52449	52449	posterior	3	A_24_P913411	3
24461	24461	posterior	3	ANKRD34B	6
45221	45221	posterior	3	TRAPPC9	3
17411	17411	posterior	3	CDCP1	3
41008	41008	posterior	3	GABRA1	3
47696	47696	posterior	3	A_24_P621701	3
43371	43371	posterior	3	GABRA1	9
49928	49928	posterior	3	A_24_P33055	2
36851	36851	posterior	3	AMIGO2	3
52072	52072	posterior	3	A_32_P79492	6
10341	10341	posterior	3	STON1	2
44055	44055	posterior	3	BTC	6
52699	52699	posterior	3	A_32_P171253	3
53888	53888	posterior	3	A_24_P916808	13
30100	30100	posterior	3	COL25A1	3
44414	44414	posterior	3	AOX1	2
9089	9089	posterior	3	KIF20A	2
51687	51687	posterior	3	A_24_P943026	2
36483	36483	posterior	3	CLEC2L	3
48752	48752	posterior	3	AC106739.1	3
31150	31150	posterior	3	MFI2	3
8011	8011	posterior	3	KMO	2
4373	4373	posterior	3	PRODH2	2
24036	24036	posterior	3	YIPF7	3
21273	21273	posterior	3	PIH1D2	2
21289	21289	posterior	3	TRIM51GP	2
30532	30532	posterior	3	CD8B	13
6432	6432	posterior	3	TLE4	3
47479	47479	posterior	3	A_32_P57989	2
11493	11493	anterior	3	RFTN1	8
40100	40100	anterior	3	PNMA5	6
2829	2829	anterior	3	KCNN4	1
4629	4629	anterior	3	PNMT	6
45011	45011	anterior	3	C1QB	6
1661	1661	anterior	3	GPC5	6
5654	5654	anterior	3	SCN9A	8
41944	41944	anterior	3	CRYZ	1
22477	22477	anterior	3	RP13-102H20.1	11
34916	34916	anterior	3	TPTE2P1	8
10734	10734	anterior	3	IKZF2	8
15525	15525	anterior	3	MESP1	6
16753	16753	anterior	3	C1orf135	6
336	336	anterior	3	COL4A2	8
55758	55758	anterior	3	A_24_P74828	1
44071	44071	anterior	3	C1QA	6
3000	3000	anterior	3	IGFBP2	6
11590	11590	anterior	3	DAPK2	1
29047	29047	anterior	3	CLEC7A	1
29042	29042	anterior	3	ADRA1A	8
15856	15856	anterior	3	SLC17A6	10
10168	10168	anterior	3	ADAM28	1
40064	40064	anterior	3	HS6ST2	6
14321	14321	anterior	3	FXYD6	1
98	98	anterior	3	CD5	8
14393	14393	anterior	3	TREM2	1
58317	58317	anterior	3	A_24_P911973	7
19729	19729	anterior	3	FAM71F1	6
2488	2488	anterior	3	HCLS1	6
45995	45995	anterior	3	HTR2A	6
12584	12584	anterior	3	RPS6KA6	8
19881	19881	anterior	3	UAP1L1	1
23373	23373	anterior	3	RHOV	1
198	198	anterior	3	CDH12	8
42157	42157	anterior	3	PDE2A	6
4307	4307	anterior	3	PCSK2	1
30535	30535	anterior	3	TYROBP	1
30603	30603	anterior	3	USH2A	8
32906	32906	anterior	3	DUSP5P	8
52688	52688	anterior	3	A_32_P232413	1
43052	43052	anterior	3	MTMR11	7
23240	23240	anterior	3	C13orf3	6
41499	41499	anterior	3	AIFM3	1
17756	17756	anterior	3	PDGFD	1
12470	12470	anterior	3	GPR77	1
21046	21046	anterior	3	NKAIN4	1
2817	2817	anterior	3	KCNJ16	6
21631	21631	anterior	3	CHODL	1
37149	37149	anterior	3	ACVR1	8
44081	44081	anterior	3	LOC100287038	1
48132	48132	posterior	3	A_32_P102247	3
30826	30826	posterior	3	SH3PXD2B	13
44376	44376	posterior	3	POLR3D	3
40326	40326	posterior	3	MYBL1	2
43792	43792	posterior	3	PPP1R1C	3
49461	49461	posterior	3	A_23_P371076	13
30089	30089	posterior	3	SCRT1	3
29348	29348	posterior	3	ARPP-21	13
55610	55610	posterior	3	A_24_P547659	3
24860	24860	posterior	3	CCDC37	2
10061	10061	posterior	3	PTTG2	6
1398	1398	posterior	3	GABRA4	3
3559	3559	posterior	3	LUM	2
46505	46505	posterior	3	SLC22A3	2
16487	16487	posterior	3	ZNF398	13
17468	17468	posterior	3	SLC26A10	3
15481	15481	posterior	3	SMPD3	3
26893	26893	posterior	3	HOMER2	3
15251	15251	posterior	3	SLC47A1	3
17414	17414	posterior	3	CDCP1	3
18429	18429	posterior	3	FUZ	3
8153	8153	posterior	3	PTTG1	6
39970	39970	posterior	3	IPCEF1	3
50238	50238	posterior	3	A_32_P211301	2
26892	26892	posterior	3	HOMER2	3
44731	44731	posterior	3	AQP6	3
52823	52823	posterior	3	A_23_P320407	3
19128	19128	posterior	3	FNDC4	3
16977	16977	posterior	3	TNMD	2
17356	17356	posterior	3	REXO1	3
31782	31782	posterior	3	MASP1	2
2785	2785	posterior	3	KCNJ2	3
11606	11606	posterior	3	NAT6	3
22605	22605	posterior	3	NBPF4	2
12347	12347	posterior	3	SLITRK5	13
47207	47207	posterior	3	A_32_P30717	3
28406	28406	posterior	3	LGR6	2
31603	31603	posterior	3	RELN	2
26323	26323	posterior	3	FBXO32	3
18746	18746	posterior	3	GDPD5	3
21371	21371	posterior	3	GPR139	13
26195	26195	posterior	3	NFKBIZ	3
30836	30836	posterior	3	SIRT5	2
37381	37381	posterior	3	HOOK2	3
54922	54922	posterior	3	FAM110A	3
13656	13656	posterior	3	GINS2	2
56267	56267	posterior	3	CUST_4640_PI416261804	13
10770	10770	posterior	3	FRMPD1	3
17840	17840	posterior	3	NLRX1	13
46614	46614	posterior	3	ENPP1	3
20836	20836	anterior	3	PIK3AP1	4
1171	1171	anterior	3	ETV1	6
25870	25870	anterior	3	BLID	1
6049	6049	anterior	3	SOAT1	1
18662	18662	anterior	3	LRRC2	4
3879	3879	anterior	3	MIPEP	8
47210	47210	anterior	3	EVI1	1
42356	42356	anterior	3	Z83851.1	1
13571	13571	anterior	3	PEX5L	6
14969	14969	anterior	3	CCDC109B	6
51397	51397	anterior	3	CUST_2576_PI416261804	1
56398	56398	anterior	3	A_24_P514678	6
57868	57868	anterior	3	A_23_P113101	1
41154	41154	anterior	3	DFNB31	1
32907	32907	anterior	3	DUSP5P	8
20296	20296	anterior	3	TMEM200A	6
34930	34930	anterior	3	RP11-453F18__B.1	6
29395	29395	anterior	3	DPP10	6
2815	2815	anterior	3	KCNJ16	6
6014	6014	anterior	3	SNCB	8
31986	31986	anterior	3	PSD3	1
6190	6190	anterior	3	SSTR2	8
36424	36424	anterior	3	ODZ2	1
45994	45994	anterior	3	HTR2A	6
55276	55276	anterior	3	APOE	1
46979	46979	anterior	3	DRD5	6
1842	1842	anterior	3	GNAI1	6
2816	2816	anterior	3	KCNJ16	6
55672	55672	anterior	3	A_32_P36481	8
19277	19277	anterior	3	STON2	1
6411	6411	anterior	3	TCEA3	1
432	432	anterior	3	CAV2	1
57664	57664	anterior	3	A_24_P925191	8
31637	31637	anterior	3	LDHD	6
40559	40559	anterior	3	HRH2	1
31221	31221	anterior	3	AMACR	6
20813	20813	anterior	3	GPR62	1
47385	47385	anterior	3	A_24_P854758	8
19851	19851	anterior	3	TRIM47	1
4993	4993	anterior	3	PTPRR	6
7599	7599	anterior	3	SLC43A1	8
28748	28748	anterior	3	INADL	1
33014	33014	anterior	3	DRD1	0
26682	26682	anterior	3	CMTM7	6
48755	48755	anterior	3	SATB2	1
41477	41477	anterior	3	LOC150519	1
31279	31279	anterior	3	RUNX1T1	1
20391	20391	anterior	3	OSBPL10	6
28158	28158	anterior	3	KIAA1755	1
30333	30333	anterior	3	DENND2A	1
26701	26701	posterior	3	BAX	3
39367	39367	posterior	3	NEURL1B	3
28830	28830	posterior	3	ADSSL1	3
39402	39402	posterior	3	LOC100131943	13
30610	30610	posterior	3	ZNF365	11
53138	53138	posterior	3	A_32_P198071	2
40384	40384	posterior	3	AGAP2	3
47813	47813	posterior	3	A_24_P626951	11
4064	4064	posterior	3	NTS	9
52296	52296	posterior	3	A_32_P17525	3
27542	27542	posterior	3	C3orf35	3
1514	1514	posterior	3	GABRA4	2
40781	40781	posterior	3	FAM20A	3
22733	22733	posterior	3	SLC38A11	3
27021	27021	posterior	3	CHEK2	2
24544	24544	posterior	3	STAC2	3
20479	20479	posterior	3	RNF166	2
32065	32065	posterior	3	SPAG1	3
41039	41039	posterior	3	C7orf73	3
44433	44433	posterior	3	SHROOM2	2
12649	12649	posterior	3	TRIB2	3
32365	32365	posterior	3	ARC	11
51954	51954	posterior	3	A_24_P700210	3
46773	46773	posterior	3	HPCA	3
47157	47157	posterior	3	ELAVL4	5
2457	2457	posterior	3	HTR2C	5
43856	43856	posterior	3	RP11-561O23.6	3
39715	39715	posterior	3	C20orf91	2
9819	9819	posterior	3	PROCR	3
19770	19770	posterior	3	KCNH7	6
4427	4427	posterior	3	PET112L	3
26207	26207	posterior	3	PSMC3IP	3
26236	26236	posterior	3	PDLIM5	3
54972	54972	posterior	3	A_23_P46070	13
57407	57407	posterior	3	SYTL5	2
30200	30200	posterior	3	DEFB137	2
43666	43666	posterior	3	C5orf13	3
28764	28764	posterior	3	NFIC	3
14619	14619	posterior	3	ANO1	3
27858	27858	posterior	3	NF2	3
23872	23872	posterior	3	PCSK9	3
15922	15922	posterior	3	PCDHB6	3
4799	4799	posterior	3	PGC	13
37917	37917	posterior	3	LOC100130100	13
21149	21149	posterior	3	ENPP6	3
38779	38779	posterior	3	PPP1R1C	2
19298	19298	posterior	3	CCDC65	2
36743	36743	posterior	3	C9orf11	3
15905	15905	posterior	3	PCDHB14	3
23526	23526	posterior	3	GPR111	3
43557	43557	anterior	3	BTNL10	1
56417	56417	anterior	3	A_24_P926566	1
23909	23909	anterior	3	TCERG1L	6
46215	46215	anterior	3	SYT9	1
51539	51539	anterior	3	A_24_P910255	1
42768	42768	anterior	3	MGC4294	8
46550	46550	anterior	3	SFRP2	8
45180	45180	anterior	3	PDLIM3	1
32874	32874	anterior	3	ZBTB7C	0
4878	4878	anterior	3	PROS1	1
9445	9445	anterior	3	ARNT2	6
21961	21961	anterior	3	PIWIL4	1
56582	56582	anterior	3	A_24_P617427	1
34024	34024	anterior	3	IQCJ	6
56583	56583	anterior	3	A_24_P617427	6
36771	36771	anterior	3	EGFEM1P	6
46613	46613	anterior	3	PDK4	1
34775	34775	anterior	3	PHACTR2	3
2999	2999	anterior	3	IGFBP2	6
21807	21807	anterior	3	GALM	1
8822	8822	anterior	3	NR1H4	0
12562	12562	anterior	3	RPS6KA6	8
29823	29823	anterior	3	RASL10A	6
41841	41841	anterior	3	AC079341.1	8
60	60	anterior	3	CCND2	6
20373	20373	anterior	3	IL33	1
1793	1793	anterior	3	FUT4	1
45270	45270	anterior	3	SEPT9	1
55883	55883	anterior	3	A_32_P154042	7
57436	57436	anterior	3	A_24_P297302	8
13102	13102	anterior	3	AADAT	1
28849	28849	anterior	3	OR4C12	1
56903	56903	anterior	3	A_24_P340498	7
32955	32955	anterior	3	HTR4	8
197	197	anterior	3	CDH12	8
9018	9018	anterior	3	MAMLD1	8
52507	52507	anterior	3	A_24_P857669	1
12116	12116	anterior	3	GALNT8	8
55790	55790	anterior	3	A_32_P4778	1
41459	41459	anterior	3	BEND7	1
1841	1841	anterior	3	GNAI1	1
14725	14725	anterior	3	NUDT11	6
34684	34684	anterior	3	AC007743.1	12
9248	9248	anterior	3	ST18	8
28015	28015	anterior	3	STEAP3	8
10167	10167	anterior	3	CYP46A1	6
13976	13976	anterior	3	EPB41L4B	6
31535	31535	anterior	3	COL6A3	8
15161	15161	anterior	3	AF205589.2	1
28898	28898	anterior	3	KCNN3	1
40279	40279	posterior	3	GABRA1	9
30181	30181	posterior	3	SAMD5	6
10272	10272	posterior	3	RALBP1	11
5140	5140	posterior	3	PPP1R2	2
8382	8382	posterior	3	CACNA1G	12
41669	41669	posterior	3	GABRA1	9
58608	58608	posterior	3	A_24_P323795	13
23041	23041	posterior	3	GRASP	8
40546	40546	posterior	3	GABRA1	9
40980	40980	posterior	3	RCC1	3
15506	15506	posterior	3	PLXNA3	3
18858	18858	posterior	3	SLC10A7	3
37589	37589	posterior	3	GGT8P	3
26293	26293	posterior	3	TRPM3	3
46878	46878	posterior	3	GABRB2	9
28841	28841	posterior	3	DHX57	3
11143	11143	posterior	3	ZC3H7B	3
40117	40117	posterior	3	EGR2	3
55666	55666	posterior	3	A_24_P945160	13
39327	39327	posterior	3	PLK5P	8
40278	40278	posterior	3	GABRA1	9
41637	41637	posterior	3	VIL2	13
45574	45574	posterior	3	FHL2	2
2975	2975	posterior	3	LCP2	3
49571	49571	posterior	3	A_24_P783810	8
57437	57437	posterior	3	PLCL1	3
13874	13874	posterior	3	TM6SF1	3
40457	40457	posterior	3	GABRA1	9
2790	2790	posterior	3	KCNJ4	2
16203	16203	posterior	3	NT5M	3
5626	5626	posterior	3	RBM3	13
40418	40418	posterior	3	GABRA1	7
19937	19937	posterior	3	NXPE3	3
34869	34869	posterior	3	ISPD	3
42326	42326	posterior	3	GABRA1	9
11613	11613	posterior	3	FJX1	2
50575	50575	posterior	3	A_32_P101623	13
49083	49083	posterior	3	A_32_P83434	2
42095	42095	posterior	3	GABRA1	9
28318	28318	posterior	3	TRIM17	2
38485	38485	posterior	3	ECSCR	3
14334	14334	posterior	3	MYO3A	13
11529	11529	posterior	3	RASD2	2
35904	35904	posterior	3	LOC728485	2
54053	54053	posterior	3	A_24_P921186	13
46907	46907	posterior	3	GABRA4	13
30645	30645	posterior	3	KCNJ11	3
19673	19673	posterior	3	DGAT2	3
48655	48655	posterior	3	TDRD12	2
47996	47996	posterior	3	A_23_P430852	3
11117	11117	anterior	3	AC092436.3	1
13924	13924	anterior	3	PCDH18	1
1644	1644	anterior	3	GLDC	1
50771	50771	anterior	3	A_24_P536218	1
3954	3954	anterior	3	NHS	1
10820	10820	anterior	3	MMRN1	0
52384	52384	anterior	3	A_32_P209702	8
44754	44754	anterior	3	APOA2	8
39638	39638	anterior	3	FAM189A1	6
37845	37845	anterior	3	CCDC85A	8
11944	11944	anterior	3	NTSR2	1
22727	22727	anterior	3	ZNF385B	1
40850	40850	anterior	3	EFCAB1	8
26045	26045	anterior	3	PPAPDC1A	1
34574	34574	anterior	3	AC106818.2	1
6410	6410	anterior	3	TCEA3	1
49305	49305	anterior	3	A_32_P82845	8
58649	58649	anterior	3	A_24_P789425	6
29834	29834	anterior	3	TMEM132B	8
36915	36915	anterior	3	PBX3	1
41686	41686	anterior	3	C8ORF75	6
9147	9147	anterior	3	DHRS2	8
57630	57630	anterior	3	MARCH1	1
23095	23095	anterior	3	ANKFN1	8
6579	6579	anterior	3	TTPA	1
22791	22791	anterior	3	CMTM8	6
2342	2342	anterior	3	HOXD3	1
6699	6699	anterior	3	VIPR1	8
22325	22325	anterior	3	CRYGN	6
6830	6830	anterior	3	TIMP1	1
40766	40766	anterior	3	PRICKLE1	6
4877	4877	anterior	3	PROS1	1
21608	21608	anterior	3	PTCHD1	8
17575	17575	anterior	3	TMEM108	8
44238	44238	anterior	3	BCHE	1
41917	41917	anterior	3	CUST_8032_PI416261804	1
13570	13570	anterior	3	PEX5L	6
19762	19762	anterior	3	FAM181A	6
118	118	anterior	3	CD24	8
49423	49423	anterior	3	LINC00260	1
200	200	anterior	3	CDH13	6
44145	44145	anterior	3	CUST_10853_PI416261804	6
49834	49834	anterior	3	A_24_P945165	8
43730	43730	anterior	3	AC013356.1	2
8157	8157	anterior	3	NOG	11
44366	44366	anterior	3	BMP7	1
6188	6188	anterior	3	SSTR1	6
12528	12528	anterior	3	DHDH	6
50082	50082	anterior	3	A_24_P7565	7
7070	7070	anterior	3	TYRO3	6
45271	45271	posterior	3	GABRA1	9
20148	20148	posterior	3	ZNF461	3
17437	17437	posterior	3	CENPH	11
51003	51003	posterior	3	A_32_P17577	3
41465	41465	posterior	3	BANK1	13
19271	19271	posterior	3	ZIC5	13
36413	36413	posterior	3	C16orf46	3
12650	12650	posterior	3	TRIB2	2
31034	31034	posterior	3	CD200R1	3
3977	3977	posterior	3	NMBR	2
19424	19424	posterior	3	C2orf16	2
38875	38875	posterior	3	LOC100127998	3
31999	31999	posterior	3	NTRK2	3
4066	4066	posterior	3	NTS	9
2441	2441	posterior	3	HTR2C	5
39755	39755	posterior	3	NEURL1B	3
33694	33694	posterior	3	LOC643750	8
4245	4245	posterior	3	PAM	2
46837	46837	posterior	3	GRIK3	11
40238	40238	posterior	3	G6PC2	2
18069	18069	posterior	3	LIMD2	13
47515	47515	posterior	3	A_24_P943843	3
32324	32324	posterior	3	DOCK10	3
52676	52676	posterior	3	A_23_P10885	3
36160	36160	posterior	3	CYLC1	2
13791	13791	posterior	3	HECA	3
42857	42857	posterior	3	GABRA1	9
52293	52293	posterior	3	A_32_P17525	2
34287	34287	posterior	3	ARHGAP24	3
20932	20932	posterior	3	HMGB4	11
34547	34547	posterior	3	CNTNAP3	3
16085	16085	posterior	3	PCDHB16	3
1832	1832	posterior	3	GMPR	3
34339	34339	posterior	3	CUST_3836_PI416261804	3
18337	18337	posterior	3	SEMA6D	3
45248	45248	posterior	3	GABRA1	9
45265	45265	posterior	3	GABRA1	9
9832	9832	posterior	3	RPP30	2
54130	54130	posterior	3	A_24_P747012	3
2253	2253	posterior	3	FOXA2	3
2252	2252	posterior	3	FOXA2	2
9026	9026	posterior	3	SLC17A4	13
41159	41159	posterior	3	CYP4F35P	13
55428	55428	posterior	3	A_23_P35205	3
18371	18371	posterior	3	BAIAP2L2	2
23777	23777	posterior	3	TPCN2	3
4248	4248	posterior	3	PAM	9
24879	24879	posterior	3	GATS	3
40226	40226	posterior	3	PHLDB2	3
41426	41426	posterior	3	CTXN3	6
13560	13560	anterior	3	GULP1	1
51609	51609	anterior	3	A_32_P158181	6
52247	52247	anterior	3	A_24_P870921	8
49225	49225	anterior	3	A_32_P118675	6
56480	56480	anterior	3	A_24_P144254	7
53102	53102	anterior	3	A_24_P483213	1
35666	35666	anterior	3	RP1-74M1.1	1
15332	15332	anterior	3	N4BP2	8
30876	30876	anterior	3	VDR	11
30408	30408	anterior	3	TEPP	1
40982	40982	anterior	3	SNED1	8
29779	29779	anterior	3	C9orf135	6
31526	31526	anterior	3	PCDH11Y	6
21201	21201	anterior	3	ACOT12	8
4470	4470	anterior	3	SERPINB13	6
39554	39554	anterior	3	AC092324.1	8
43242	43242	anterior	3	LOC150519	1
201	201	anterior	3	CDH13	6
7925	7925	anterior	3	DIRAS3	6
181	181	anterior	3	CDH1	1
35882	35882	anterior	3	ECE2	1
31240	31240	anterior	3	C1QL4	12
14587	14587	anterior	3	TMEM45A	1
24502	24502	anterior	3	NANOS1	6
37813	37813	anterior	3	CRYZ	6
19488	19488	anterior	3	C2orf88	1
6763	6763	anterior	3	NR2F1	1
52769	52769	anterior	3	A_24_P928068	8
19543	19543	anterior	3	DYDC2	6
48217	48217	anterior	3	A_24_P870463	8
29324	29324	anterior	3	AMZ1	12
52589	52589	anterior	3	A_24_P563966	6
16080	16080	anterior	3	SEMA4G	11
23899	23899	anterior	3	SCML4	0
18215	18215	anterior	3	GSG1	11
23087	23087	anterior	3	EXD1	8
5977	5977	anterior	3	SLIT3	8
57704	57704	anterior	3	LPP	7
31852	31852	anterior	3	FSHB	0
50413	50413	anterior	3	A_32_P4581	1
15264	15264	anterior	3	TYW1	6
43663	43663	anterior	3	PDE11A	1
41616	41616	anterior	3	C22orf24	8
32965	32965	anterior	3	ADAMTSL1	1
44404	44404	anterior	3	ASIP	6
35394	35394	anterior	3	LOC150519	1
18292	18292	anterior	3	FAT4	8
31524	31524	anterior	3	PCDH11Y	6
41765	41765	anterior	3	SLC1A5	12
5579	5579	anterior	3	S100A6	6
27052	27052	posterior	3	EGFR	2
4070	4070	posterior	3	NUCB1	13
19331	19331	posterior	3	SIGLEC10	1
19147	19147	posterior	3	PLEKHG2	3
55835	55835	posterior	3	A_32_P100452	13
44235	44235	posterior	3	BCAT1	2
38643	38643	posterior	3	C9orf116	2
49213	49213	posterior	3	NRP1	3
3858	3858	posterior	3	MGP	2
31349	31349	posterior	3	SNTG1	2
5134	5134	posterior	3	PPP1CC	3
51316	51316	posterior	3	RP11-807H7.1	3
45225	45225	posterior	3	GGT3P	13
5698	5698	posterior	3	CCL19	11
31110	31110	posterior	3	PTGS1	3
1104	1104	posterior	3	EPHA7	8
11612	11612	posterior	3	FJX1	2
29227	29227	posterior	3	GRIK1	3
14332	14332	posterior	3	C11orf24	3
26914	26914	posterior	3	PLA2R1	11
19268	19268	posterior	3	RHPN2	3
6330	6330	posterior	3	SLC16A2	3
34082	34082	posterior	3	SCN10A	13
53073	53073	posterior	3	A_32_P200947	13
50757	50757	posterior	3	A_24_P128308	2
36244	36244	posterior	3	FAM157A	11
3474	3474	posterior	3	MPP3	2
22317	22317	posterior	3	AMOTL1	3
51594	51594	posterior	3	A_24_P379629	2
4061	4061	posterior	3	NTS	9
52584	52584	posterior	3	A_24_P273245	3
47613	47613	posterior	3	A_32_P395992	3
32129	32129	posterior	3	ACCN4	3
31640	31640	posterior	3	CCDC80	1
54040	54040	posterior	3	A_24_P153611	3
34415	34415	posterior	3	ECE1	13
40028	40028	posterior	3	GABRA1	9
18128	18128	posterior	3	OR2B2	3
7342	7342	posterior	3	ZSCAN20	3
13196	13196	posterior	3	TFDP3	7
53243	53243	posterior	3	A_32_P36715	13
40411	40411	posterior	3	C12orf28	2
40216	40216	posterior	3	RN28S1	13
14162	14162	posterior	3	C10orf92	11
47719	47719	posterior	3	A_32_P194102	11
8959	8959	posterior	3	CABP1	7
1552	1552	posterior	3	GBE1	3
12777	12777	posterior	3	SNX8	3
56648	56648	posterior	3	A_24_P367100	2
1720	1720	posterior	3	FLT3	3
41060	41060	anterior	3	UPP2	8
54927	54927	anterior	3	A_32_P13056	1
3132	3132	anterior	3	INHBB	1
42750	42750	anterior	3	MYCNOS	8
56347	56347	anterior	3	A_24_P119115	1
3105	3105	anterior	3	IL13RA2	8
53930	53930	anterior	3	A_32_P50357	1
10219	10219	anterior	3	PPARGC1A	8
12514	12514	anterior	3	VENTX	1
36353	36353	anterior	3	SCIN	1
43391	43391	anterior	3	PHACTR2	11
5564	5564	anterior	3	RXRG	1
41185	41185	anterior	3	SCAND2	8
25549	25549	anterior	3	RP11-347C12.3	6
21804	21804	anterior	3	LYPD6B	8
5083	5083	anterior	3	POU4F1	6
35537	35537	anterior	3	AC078937.4	6
56239	56239	anterior	3	A_23_P108970	12
56188	56188	anterior	3	A_23_P40290	6
21607	21607	anterior	3	PTCHD1	8
31304	31304	anterior	3	KPRP	11
49993	49993	anterior	3	A_32_P103558	1
44957	44957	anterior	3	BMP8B	8
4403	4403	anterior	3	PDYN	8
40025	40025	anterior	3	TSPAN14	1
17062	17062	anterior	3	APOO	1
46683	46683	anterior	3	MAOA	1
34238	34238	anterior	3	NTSR1	6
12413	12413	anterior	3	FAM155B	8
20235	20235	anterior	3	FAM83F	6
27799	27799	anterior	3	OR9I1	6
22843	22843	anterior	3	C6orf118	8
3635	3635	anterior	3	MTM1	1
43959	43959	anterior	3	SPANXA2-OT1	4
29394	29394	anterior	3	DPP10	6
54492	54492	anterior	3	A_24_P922647	8
42963	42963	anterior	3	C1orf175	12
40909	40909	anterior	3	GJB6	1
26327	26327	anterior	3	CA12	4
34741	34741	anterior	3	PXDN	8
19453	19453	anterior	3	GARNL3	1
31679	31679	anterior	3	HTR1A	1
24067	24067	anterior	3	DCBLD1	6
20527	20527	anterior	3	SLC26A8	6
33704	33704	anterior	3	ZWILCH	1
4308	4308	anterior	3	PCSK2	6
37546	37546	anterior	3	FAM70A	1
23493	23493	anterior	3	SPAG17	6
6761	6761	anterior	3	NR2F1	1
34797	34797	anterior	3	REPS2	1
57580	57580	posterior	3	AC109486.1	6
38511	38511	posterior	3	NUDT7	3
15916	15916	posterior	3	PCDHB9	3
27905	27905	posterior	3	NF2	2
11346	11346	posterior	3	ANGPTL2	3
30470	30470	posterior	3	SLC25A30	13
57663	57663	posterior	3	A_24_P542364	3
23969	23969	posterior	3	OR14A16	11
22390	22390	posterior	3	RDH10	2
49338	49338	posterior	3	A_32_P198706	3
47794	47794	posterior	3	A_24_P925966	2
27580	27580	posterior	3	PTBP1	13
36759	36759	posterior	3	C5orf13	13
8757	8757	posterior	3	FAM53B	3
57264	57264	posterior	3	A_32_P38345	3
1320	1320	posterior	3	FAT1	3
7614	7614	posterior	3	JRK	13
13235	13235	posterior	3	GCNT4	3
15252	15252	posterior	3	SLC47A1	13
23731	23731	posterior	3	C7orf62	11
35795	35795	posterior	3	LOC100290023	8
40322	40322	posterior	3	FKBP7	11
52613	52613	posterior	3	A_24_P619891	2
17691	17691	posterior	3	OPA3	13
25051	25051	posterior	3	RGS9BP	3
27490	27490	posterior	3	PFN2	3
46823	46823	posterior	3	GRIK3	3
27020	27020	posterior	3	CHEK2	3
5836	5836	posterior	3	SLC1A2	2
44825	44825	posterior	3	RND3	3
27065	27065	posterior	3	KCNK2	3
45275	45275	posterior	3	GABRA1	9
41996	41996	posterior	3	GABRA1	9
19375	19375	posterior	3	ANTXR1	13
20436	20436	posterior	3	DDIT4L	8
26194	26194	posterior	3	NFKBIZ	13
49942	49942	posterior	3	A_23_P108427	2
24841	24841	posterior	3	FAM70B	11
20167	20167	posterior	3	SPSB4	13
25118	25118	posterior	3	C6orf126	6
30825	30825	posterior	3	SH3PXD2B	3
51177	51177	posterior	3	A_23_P343977	13
51994	51994	posterior	3	A_32_P181593	11
4063	4063	posterior	3	NTS	9
4054	4054	posterior	3	NTS	9
43617	43617	posterior	3	LOC100507530	13
1703	1703	posterior	3	FOXD2	3
47942	47942	posterior	3	A_24_P562692	3
41517	41517	posterior	3	WIBG	13
28658	28658	posterior	3	FMNL3	3
54444	54444	anterior	3	A_24_P916853	1
4405	4405	anterior	3	PDYN	8
4409	4409	anterior	3	PDYN	8
35157	35157	anterior	3	GLRA3	6
19863	19863	anterior	3	SCARF2	6
25621	25621	anterior	3	ARHGEF1	1
35989	35989	anterior	3	POSTN	8
51266	51266	anterior	3	A_32_P226810	8
41922	41922	anterior	3	CALB2	6
18530	18530	anterior	3	ESYT3	8
45612	45612	anterior	3	HTR4	8
25303	25303	anterior	3	BMP8A	8
36636	36636	anterior	3	CFLAR	1
931	931	anterior	3	CSN1S1	0
29518	29518	anterior	3	TNN	11
32123	32123	anterior	3	ARHGAP6	8
6832	6832	anterior	3	TIMP2	1
21806	21806	anterior	3	GALM	1
11033	11033	anterior	3	ZNF423	4
47442	47442	anterior	3	A_32_P121785	8
19359	19359	anterior	3	SLC25A21	8
6762	6762	anterior	3	NR2F1	1
55864	55864	anterior	3	A_32_P26621	8
5020	5020	anterior	3	PYGL	6
7506	7506	anterior	3	SCG2	6
3515	3515	anterior	3	MT1F	6
28075	28075	anterior	3	DTNBP1	1
38926	38926	anterior	3	SPON2	6
28046	28046	anterior	3	DTNBP1	1
36504	36504	anterior	3	CTD-2536I1.1	1
17939	17939	anterior	3	C10orf68	1
52518	52518	anterior	3	A_24_P931608	6
1076	1076	anterior	3	EFNA1	1
42991	42991	anterior	3	REPS2	6
34248	34248	anterior	3	NUPR1	1
3516	3516	anterior	3	MT1G	6
27099	27099	anterior	3	PDE5A	1
7837	7837	anterior	3	TNFSF18	6
17399	17399	anterior	3	BACH2	1
48446	48446	anterior	3	CUST_2427_PI416261804	7
52065	52065	anterior	3	HLA-DMB	1
42783	42783	anterior	3	PMFBP1	8
2919	2919	anterior	3	KRT33B	1
16106	16106	anterior	3	SCUBE2	8
11395	11395	anterior	3	HEY2	1
9017	9017	anterior	3	MAMLD1	8
28392	28392	anterior	3	MATN2	8
38659	38659	anterior	3	LTK	1
44364	44364	anterior	3	AP000345.1	6
21848	21848	anterior	3	LYZL4	8
16086	16086	posterior	3	PCDHB16	2
6804	6804	posterior	3	THBS1	11
44537	44537	posterior	3	ADPRH	3
42500	42500	posterior	3	AC092329.2	13
17682	17682	posterior	3	SEMA6D	2
14347	14347	posterior	3	FTHL17	13
31275	31275	posterior	3	GPNMB	5
28623	28623	posterior	3	ADPRHL1	3
45573	45573	posterior	3	FHL2	3
39602	39602	posterior	3	TTC39C	3
28647	28647	posterior	3	BID	3
26350	26350	posterior	3	PSMG1	2
45295	45295	posterior	3	GABRA1	9
47751	47751	posterior	3	A_23_P395670	2
2300	2300	posterior	3	HPCA	3
33152	33152	posterior	3	SEPHS1P1	2
14569	14569	posterior	3	ZCWPW1	11
39377	39377	posterior	3	PODNL1	13
38723	38723	posterior	3	LOC100130360	2
140	140	posterior	3	CD38	1
13043	13043	posterior	3	HIPK2	11
45853	45853	posterior	3	LMO3	2
21052	21052	posterior	3	C20orf165	13
44552	44552	posterior	3	ADH4	13
49901	49901	posterior	3	A_24_P666215	13
27183	27183	posterior	3	CHRM2	3
35741	35741	posterior	3	LOC100133280	11
43836	43836	posterior	3	KIAA1456	9
56098	56098	posterior	3	A_24_P16230	3
45632	45632	posterior	3	DOCK10	3
14158	14158	posterior	3	DIRAS2	3
53383	53383	posterior	3	LOC100130256	2
9472	9472	posterior	3	RAMP3	3
2668	2668	posterior	3	ITGA2	3
16459	16459	posterior	3	GPR158	3
47037	47037	posterior	3	CHRNA2	3
25643	25643	posterior	3	LCN15	8
18432	18432	posterior	3	RILP	2
57	57	posterior	3	CCNA2	2
54776	54776	posterior	3	A_32_P110550	7
45236	45236	posterior	3	RBM24	2
18929	18929	posterior	3	CREB3L3	11
43835	43835	posterior	3	AP001011.3	3
21894	21894	posterior	3	SPATA18	2
49474	49474	posterior	3	A_32_P32195	2
48721	48721	posterior	3	CNTNAP3B	3
52712	52712	posterior	3	HCAR1	3
9234	9234	posterior	3	TRAM2	3
39110	39110	posterior	3	RP1-172N19.1	2
55842	55842	posterior	3	A_32_P171793	3
6786	6786	anterior	3	TGFBI	6
34229	34229	anterior	3	LRRC1	1
9724	9724	anterior	3	FST	8
28492	28492	anterior	3	LSP1	6
33312	33312	anterior	3	CMTM5	1
42069	42069	anterior	3	BCOR	1
3576	3576	anterior	3	EPCAM	6
21660	21660	anterior	3	CBLN4	6
4304	4304	anterior	3	PCSK5	8
42902	42902	anterior	3	TMEM91	6
25091	25091	anterior	3	SP5	1
52016	52016	anterior	3	A_32_P535371	6
19794	19794	anterior	3	TP53I13	1
388	388	anterior	3	CALB2	6
11749	11749	anterior	3	ABI3BP	1
38025	38025	anterior	3	STRA6	6
46625	46625	anterior	3	NPY1R	8
36998	36998	anterior	3	TMEM91	6
21969	21969	anterior	3	LAYN	3
38900	38900	anterior	3	HS6ST2	6
28007	28007	anterior	3	RET	1
40765	40765	anterior	3	PBX3	1
15582	15582	anterior	3	NXF5	8
16393	16393	anterior	3	CDH22	6
3511	3511	anterior	3	MT1B	6
37771	37771	anterior	3	ART3	1
44999	44999	anterior	3	C5AR1	1
54779	54779	anterior	3	A_24_P59794	4
7680	7680	anterior	3	PEA15	8
19573	19573	anterior	3	MEGF11	1
5021	5021	anterior	3	PYGL	6
53058	53058	anterior	3	A_24_P93931	8
44123	44123	anterior	3	C11orf96	1
22306	22306	anterior	3	ABCA13	6
11704	11704	anterior	3	ABTB2	1
712	712	anterior	3	AKR1C4	1
3987	3987	anterior	3	NNMT	3
17576	17576	anterior	3	TMEM108	8
36093	36093	anterior	3	GLT8D3	1
44370	44370	anterior	3	BMP8B	8
8844	8844	anterior	3	KCNE2	6
14922	14922	anterior	3	HRASLS2	12
26328	26328	anterior	3	CA12	1
45240	45240	anterior	3	AC091878.1	8
29497	29497	anterior	3	TNFRSF19	3
3575	3575	anterior	3	EPCAM	1
13215	13215	anterior	3	RASL12	1
119	119	anterior	3	CD24	8
24741	24741	anterior	3	LCN12	1
35129	35129	anterior	3	EFCAB1	8
51459	51459	posterior	3	A_24_P239219	3
5490	5490	posterior	3	RPL22	3
3582	3582	posterior	3	CAPRIN1	7
39784	39784	posterior	3	GABRA1	9
51509	51509	posterior	3	A_24_P276888	3
51953	51953	posterior	3	A_24_P700210	13
28975	28975	posterior	3	SYPL1	3
143	143	posterior	3	ENTPD3	3
6285	6285	posterior	3	SLC6A6	13
2841	2841	posterior	3	KDR	11
41296	41296	posterior	3	ELN	13
34288	34288	posterior	3	ARHGAP24	2
31036	31036	posterior	3	SPRN	3
36041	36041	posterior	3	ZNF669	3
13371	13371	posterior	3	TAS2R13	13
27906	27906	posterior	3	NF2	3
51518	51518	posterior	3	A_32_P149806	2
41542	41542	posterior	3	RCC2	13
53046	53046	posterior	3	A_32_P112401	7
11767	11767	posterior	3	TMEM158	3
37620	37620	posterior	3	NTF3	8
51637	51637	posterior	3	A_23_P377909	3
9438	9438	posterior	3	TMCC2	3
37826	37826	posterior	3	FMN1	3
5072	5072	posterior	3	POU2F1	3
4067	4067	posterior	3	NTS	9
55427	55427	posterior	3	A_24_P562837	13
26565	26565	posterior	3	ANK1	3
31394	31394	posterior	3	OR4D2	13
29960	29960	posterior	3	PDLIM7	3
42753	42753	posterior	3	LOC100290375	3
23655	23655	posterior	3	BRWD3	3
41831	41831	posterior	3	LOC728485	2
52195	52195	posterior	3	A_24_P776523	3
10565	10565	posterior	3	NXPH3	3
14993	14993	posterior	3	FKBP14	3
30739	30739	posterior	3	ST7-AS1	13
39924	39924	posterior	3	SYNPO2	3
37179	37179	posterior	3	SMARCD2	3
25674	25674	posterior	3	AC110760.2	9
55240	55240	posterior	3	TLE6	11
7288	7288	posterior	3	SOX14	11
50277	50277	posterior	3	CUST_3509_PI416261804	8
47345	47345	posterior	3	A_32_P23525	3
36205	36205	posterior	3	TMC5	2
1692	1692	posterior	3	FOXL1	2
17881	17881	posterior	3	LRRK1	13
39529	39529	posterior	3	ATXN1	3
48990	48990	posterior	3	A_32_P1948	8
31581	31581	posterior	3	PKN1	3
57162	57162	anterior	3	A_24_P930507	11
2175	2175	anterior	3	GYPB	8
9523	9523	anterior	3	CCNO	8
39832	39832	anterior	3	WDR62	0
40837	40837	anterior	3	STMN1	1
19261	19261	anterior	3	GFOD1	8
18735	18735	anterior	3	TM7SF4	8
3519	3519	anterior	3	MT1M	1
2820	2820	anterior	3	KCNK3	12
40726	40726	anterior	3	PRICKLE1	6
12743	12743	anterior	3	CARD10	1
53268	53268	anterior	3	KIRREL	1
21595	21595	anterior	3	MUM1L1	8
54155	54155	anterior	3	A_32_P28704	8
12527	12527	anterior	3	DHDH	6
4764	4764	anterior	3	PRKG2	6
4500	4500	anterior	3	PIK3CD	12
39357	39357	anterior	3	PTPRQ	8
5664	5664	anterior	3	SCNN1G	11
40796	40796	anterior	3	TMEM2	8
914	914	anterior	3	CRYGD	6
23478	23478	anterior	3	C1orf168	4
33275	33275	anterior	3	DEFB124	1
55231	55231	anterior	3	A_32_P98291	1
12324	12324	anterior	3	LRP10	1
19454	19454	anterior	3	GARNL3	8
45160	45160	anterior	3	IRX2	1
22107	22107	anterior	3	CCBE1	1
26904	26904	anterior	3	AK3L1	8
50739	50739	anterior	3	LOC644242	8
15700	15700	anterior	3	ZC3HAV1	6
24281	24281	anterior	3	GAS2L3	8
17731	17731	anterior	3	EFHC2	6
11678	11678	anterior	3	BACE2	6
1987	1987	anterior	3	GRB14	6
46749	46749	anterior	3	HTR1D	4
37675	37675	anterior	3	HMGB3P27	11
41953	41953	anterior	3	GABRA2	8
37755	37755	anterior	3	PPM1M	1
29390	29390	anterior	3	DGKB	8
31075	31075	anterior	3	EYA2	6
9466	9466	anterior	3	IRX5	4
2055	2055	anterior	3	GALNT3	8
26877	26877	anterior	3	MITF	1
46653	46653	anterior	3	MAOB	8
32757	32757	anterior	3	EML1	12
15040	15040	anterior	3	STYK1	6
31879	31879	anterior	3	TREX1	1
40227	40227	anterior	3	FSTL5	6
[truncated: 3,001 more rows]
