# Supplementary material for: A molecular gradient along the longitudinal axis of the human hippocampus informs large-scale behavioral systems
Source: Nat Commun. 2020 Feb 19;11:960. doi: 10.1038/s41467-020-14518-3 (PMC7031290; doi:10.1038/s41467-020-14518-3)
Supplement: Supplementary file 9 — Supplementary Data 5 [file 41467_2020_14518_MOESM9_ESM.xls]

## Sheet: CiberSortX_AP-Position
	r_1	r2_1	p_1	fdr_1	r_2	r2_2	p_2	fdr_2	r_3	r2_3	p_3	fdr_3	r_4	r2_4	p_4	fdr_4	r_avg	r2_avg	p_avg	fdr_avg
Exc_L2_LAMP5_LTK	0.115113	0.013251	0.13497	0.289221	0.144633	0.0209188	0.0598656	0.224496	0.261267	0.0682606	0.000578824	0.00868236	0.129843	0.0168591	0.0914873	0.228718	0.190342	0.0362301	0.0129108	0.0968628
Astro_L1-6_FGFR3_SLC14A1	0.212681	0.0452334	0.00536107	0.040208	0.174306	0.0303828	0.0230055	0.172541	0.139724	0.0195229	0.0691762	0.207529	0.208919	0.0436472	0.00625488	0.0938232	0.179206	0.0321148	0.0193726	0.0968628
Micro_L1-3_TYROBP	0.178815	0.0319747	0.0196433	0.0982166	0.185919	0.0345658	0.0152073	0.172541	0.184532	0.034052	0.0159975	0.119981	0.160668	0.0258142	0.0363479	0.149194	0.18617	0.0346592	0.0150682	0.0968628
OPC_L1-6_PDGFRA	0.159698	0.0255035	0.0375055	0.140646	0.115442	0.0133269	0.133849	0.286819	0.119615	0.0143078	0.120264	0.300659	0.171903	0.0295507	0.0249924	0.149194	0.134463	0.0180804	0.080429	0.201073
Astro_L1-2_FGFR3_GFAP	0.12614	0.0159112	0.101197	0.252992	0.126046	0.0158876	0.101453	0.286819	0.14406	0.0207532	0.0608975	0.207529	0.135589	0.0183845	0.0779045	0.228718	0.134812	0.0181743	0.0796406	0.201073
Inh_L3-6_SST_NPY	0.138659	0.0192263	0.0713451	0.214035	0.150053	0.0225158	0.0508093	0.224496	0.146545	0.0214755	0.0565301	0.207529	0.157861	0.02492	0.039785	0.149194	0.147585	0.0217812	0.0547819	0.201073
no_class	-0.233152	0.05436	0.00221493	0.033224	-0.00615685	3.79068e-05	0.936489	0.936489	-0.0775702	0.00601714	0.314682	0.590029	-0.102971	0.010603	0.181476	0.388877	-0.115488	0.0133376	0.133693	0.286484
Oligo_L1-6_OPALIN	0.0756401	0.00572142	0.326911	0.490366	0.0964942	0.00931113	0.210653	0.3531	0.0912617	0.0083287	0.236571	0.506939	0.0874593	0.00764912	0.256757	0.481419	0.0896154	0.00803091	0.24517	0.459694
Exc_L5-6_FEZF2_ABO	-0.0902678	0.00814828	0.241737	0.424557	-0.121006	0.0146424	0.115982	0.286819	0.00779484	6.07595e-05	0.919643	0.919643	-0.0684327	0.00468304	0.375235	0.562852	-0.0692876	0.00480077	0.369285	0.615474
Exc_L5-6_THEMIS_C1QL3	0.0878307	0.00771423	0.254734	0.424557	0.0525804	0.00276469	0.495886	0.644949	0.0264691	0.000700611	0.731878	0.844475	0.0616848	0.00380501	0.424233	0.5785	0.0599057	0.00358869	0.437744	0.65277
Exc_L4-5_FEZF2_SCN4B	0.00961643	9.24757e-05	0.900951	0.900951	0.0962407	0.00926227	0.21186	0.3531	0.0410785	0.00168744	0.594815	0.762744	0.0481265	0.00231616	0.533137	0.621058	0.0546945	0.00299149	0.478698	0.65277
Exc_L2-3_LINC00507_FREM3	-0.0541594	0.00293325	0.483017	0.65866	0.00748672	5.6051e-05	0.922809	0.936489	-0.0550056	0.00302561	0.476197	0.714295	0.0750697	0.00563546	0.330582	0.55097	-0.0322803	0.00104202	0.67603	0.706004
Exc_L4-5_RORB_FOLH1B	-0.0324546	0.0010533	0.674379	0.77813	-0.0344269	0.00118521	0.65582	0.756715	-0.0393748	0.00155038	0.610195	0.762744	-0.0475276	0.00225888	0.538251	0.621058	-0.0380063	0.00144448	0.622674	0.706004
Exc_L4-6_FEZF2_IL26	0.018051	0.000325838	0.815265	0.873499	0.0554572	0.0030755	0.472577	0.644949	0.0163647	0.000267802	0.832256	0.891703	0.0345352	0.00119268	0.654806	0.701578	0.0310547	0.000964396	0.687674	0.706004
Inh_L3-6_SST_HPGD	0.0350338	0.00122736	0.65015	0.77813	-0.0501597	0.002516	0.515959	0.644949	-0.058584	0.00343209	0.447937	0.714295	0.0247411	0.000612123	0.748776	0.748776	-0.0291409	0.000849192	0.706004	0.706004

## Sheet: SiberSortX_Subfields
	F_1	p_1	fdr_1	F_2	p_2	fdr_2	F_3	p_3	fdr_3	F_avg	p_avg	fdr_avg
Exc_L4-5_FEZF2_SCN4B	152.7	8.49831e-60	1.27475e-58	253.312	3.50252e-75	5.25378e-74	109.808	1.78181e-50	2.67272e-49	303.129	6.92229e-81	1.03834e-79
Inh_L3-6_SST_HPGD	104.844	3.20302e-49	4.80453e-48	91.2632	1.52283e-45	2.28424e-44	78.9035	7.83254e-42	1.17488e-40	118.808	1.21006e-52	1.81509e-51
Exc_L2_LAMP5_LTK	115.497	7.32955e-52	1.09943e-50	74.0026	3.01535e-40	4.52302e-39	37.8253	1.10623e-25	1.65935e-24	91.3377	1.45016e-45	2.17524e-44
Exc_L4-6_FEZF2_IL26	68.5869	2.07595e-38	3.11393e-37	62.1984	4.11234e-36	6.16851e-35	74.3806	2.26217e-40	3.39326e-39	79.0129	7.23288e-42	1.08493e-40
Exc_L2-3_LINC00507_FREM3	18.8876	8.29134e-15	1.2437e-13	52.9673	1.64845e-32	2.47267e-31	52.3795	2.87917e-32	4.31876e-31	48.5164	1.23839e-30	1.85759e-29
Exc_L5-6_THEMIS_C1QL3	23.9186	5.02755e-18	7.54133e-17	47.7831	2.57925e-30	3.86888e-29	38.8001	3.65756e-26	5.48634e-25	43.3237	2.58652e-28	3.87977e-27
Inh_L3-6_SST_NPY	37.5247	1.56093e-25	2.34139e-24	43.2243	2.8746e-28	4.3119e-27	38.6977	4.10568e-26	6.15852e-25	41.8736	1.22516e-27	1.83775e-26
Exc_L5-6_FEZF2_ABO	30.8606	4.76243e-22	7.14365e-21	24.1621	3.5686e-18	5.35289e-17	40.577	5.04735e-27	7.57102e-26	36.8433	3.425e-25	5.1375e-24
Exc_L4-5_RORB_FOLH1B	20.6333	5.89604e-16	8.84406e-15	11.7446	1.02489e-09	1.53733e-08	17.0138	1.55298e-13	2.32947e-12	18.7144	1.0826e-14	1.6239e-13
no_class	13.8828	2.60688e-11	3.91033e-10	17.5253	6.91089e-14	1.03663e-12	12.079	5.71663e-10	8.57495e-09	16.5797	3.10501e-13	4.65752e-12
OPC_L1-6_PDGFRA	14.2063	1.51446e-11	2.2717e-10	12.9059	1.37045e-10	2.05567e-09	12.2248	4.43703e-10	6.65554e-09	13.3858	6.04191e-11	9.06286e-10
Astro_L1-2_FGFR3_GFAP	11.0995	3.19271e-09	4.78906e-08	13.2817	7.21285e-11	1.08193e-09	10.9235	4.36303e-09	6.54454e-08	12.2785	4.04281e-10	6.06421e-09
Micro_L1-3_TYROBP	7.03804	5.50706e-06	8.26059e-05	8.20522	6.14652e-07	9.21978e-06	8.48266	3.67078e-07	5.50616e-06	8.10728	7.37728e-07	1.10659e-05
Astro_L1-6_FGFR3_SLC14A1	8.48	3.68897e-07	5.53346e-06	7.7254	1.50699e-06	2.26048e-05	6.21039	2.66353e-05	0.000399529	7.64191	1.76269e-06	2.64403e-05
Oligo_L1-6_OPALIN	3.81035	0.00272121	0.0408181	2.70048	0.0225245	0.337867	2.43772	0.0367077	0.550616	2.85978	0.0167015	0.250522

## Sheet: Lake_AP-Position
	r	r2	p	fdr
Lake_Ex3b	0.23615	0.0557666	0.00193347	0.0276896
Lake_Ex3c	0.222636	0.0495668	0.00352151	0.0276896
Lake_Ex3d	0.219925	0.0483668	0.00395566	0.0276896
Lake_Ex3e	-0.230977	0.0533502	0.00244203	0.0276896
Lake_Ex4	0.221382	0.0490101	0.00371662	0.0276896
Lake_Ast	0.193448	0.0374221	0.0114857	0.0669996
Lake_In1c	-0.177551	0.0315244	0.0205397	0.102698
Lake_In6a	0.169161	0.0286153	0.027438	0.120041
Lake_Ex5a	0.163779	0.0268236	0.032835	0.127326
Lake_Ex6b	-0.157679	0.0248626	0.0400168	0.127326
Lake_In4b	0.159578	0.0254651	0.0376515	0.127326
Lake_Ex6a	-0.131854	0.0173855	0.0865336	0.25239
Lake_Ex5b	-0.126846	0.0160899	0.0992848	0.267305
Lake_In2	0.0748506	0.00560262	0.332	0.580999
Lake_In3	0.0824591	0.0067995	0.285059	0.580999
Lake_In7	-0.0761532	0.00579931	0.32363	0.580999
Lake_Purk1	-0.0766222	0.00587097	0.320651	0.580999
Lake_Per	0.0865637	0.00749327	0.261678	0.580999
Lake_Oli	0.0791767	0.00626895	0.304734	0.580999
Lake_OPC_Cer	-0.0909585	0.00827344	0.238139	0.580999
Lake_In1b	0.0715848	0.00512438	0.353586	0.58931
Lake_Ex1	-0.0501423	0.00251425	0.516105	0.821077
Lake_Purk2	-0.0472792	0.00223532	0.540379	0.822316
Lake_In8	-0.0382049	0.00145961	0.620857	0.85342
Lake_End	0.041211	0.00169834	0.593627	0.85342
Lake_Mic	-0.0367779	0.00135261	0.633969	0.85342
Lake_Ex3a	-0.025519	0.00065122	0.741154	0.864679
Lake_Ex8	0.0305701	0.000934532	0.692299	0.864679
Lake_In4a	-0.030801	0.000948701	0.690094	0.864679
Lake_OPC	-0.0276001	0.000761766	0.720886	0.864679
Lake_In6b	0.0201514	0.000406077	0.794224	0.896704
Lake_Ex2	0.0106243	0.000112877	0.890631	0.952373
Lake_In1a	0.00990918	9.81919e-05	0.897951	0.952373
Lake_Gran	-0.00533868	2.85015e-05	0.944914	0.956974
Lake_Ast_Cer	-0.00416863	1.73774e-05	0.956974	0.956974

## Sheet: Lake_Subfields
	F	p	fdr
Lake_Ex5b	437.149	8.01522e-93	2.80533e-91
Lake_In7	414.523	4.55642e-91	1.59475e-89
Lake_In2	412.543	6.55241e-91	2.29334e-89
Lake_Ex6b	412.483	6.62585e-91	2.31905e-89
Lake_OPC	387.959	6.8487e-89	2.39704e-87
Lake_Ex4	373.623	1.17026e-87	4.09591e-86
Lake_In1b	372.324	1.5209e-87	5.32314e-86
Lake_Ex5a	370.899	2.02932e-87	7.10263e-86
Lake_Ex2	362.889	1.04685e-86	3.66396e-85
Lake_Ex3b	359.991	1.9108e-86	6.68779e-85
Lake_In4a	352.485	9.27217e-86	3.24526e-84
Lake_In8	351.113	1.24171e-85	4.34599e-84
Lake_In4b	350.93	1.29115e-85	4.51901e-84
Lake_Ex6a	342.031	8.81407e-85	3.08492e-83
Lake_Ex3a	340.759	1.16428e-84	4.07498e-83
Lake_In1a	334.066	5.11362e-84	1.78977e-82
Lake_Ex8	302.312	8.44859e-81	2.95701e-79
Lake_Ex3d	296.212	3.79909e-80	1.32968e-78
Lake_In1c	293.622	7.25361e-80	2.53876e-78
Lake_In3	261.946	3.07563e-76	1.07647e-74
Lake_Mic	246.717	2.35971e-74	8.25897e-73
Lake_Purk1	241.75	1.02271e-73	3.5795e-72
Lake_Ex1	236.157	5.50746e-73	1.92761e-71
Lake_In6a	235.44	6.85168e-73	2.39809e-71
Lake_OPC_Cer	205.045	1.27974e-68	4.47908e-67
Lake_In6b	204.519	1.53349e-68	5.36721e-67
Lake_Ast_Cer	201.768	3.97798e-68	1.39229e-66
Lake_Gran	200.178	6.93639e-68	2.42774e-66
Lake_Purk2	164.114	6.46701e-62	2.26345e-60
Lake_Per	60.5783	1.66256e-35	5.81897e-34
Lake_Ast	39.2169	2.28859e-26	8.01005e-25
Lake_Oli	37.6966	1.28179e-25	4.48627e-24
Lake_End	31.7397	1.57952e-22	5.52831e-21
Lake_Ex3e	30.0626	1.31335e-21	4.59672e-20
Lake_Ex3c	9.71856	3.8009e-08	1.33031e-06
