# Supplementary material for: A molecular gradient along the longitudinal axis of the human hippocampus informs large-scale behavioral systems
Source: Nat Commun. 2020 Feb 19;11:960. doi: 10.1038/s41467-020-14518-3 (PMC7031290; doi:10.1038/s41467-020-14518-3)
Supplement: Supplementary file 11 — Supplementary Data 7 [file 41467_2020_14518_MOESM11_ESM.xls]

## Sheet: Sheet1
Specimen ID	Age	Sex	Race/Ethnicity	Hemisphere	Handedness	Postmortem Interval	Medical information
Allen Human Brain Atlas
H0351.1009	57	M	Caucasian	Left	Mixed	25.5 hours	History of atherosclerotic cardiovascular disease
H0351.1012	31	M	Caucasian	Left	Right	17.5 hours	Sudden cardiac arrest. Benign spindle cell proliferation and dystrophic calcification in temporal horn of lateral ventricle, ~5 mm, possibly an old choroid plexus infarct or degenerated xanthogranuloma.
H0351.1015	49	F	Hispanic	Left	Right	30 hours	Normal; modest numbers of hemosiderin laden macrophages noted in Virchow-Robin spaces in parietal and occipital lobes, mild arteriosclerosis
H0351.1016	55	M	Caucasian	Left	Right	18 hours	Coronary artery atherosclerosis, prescriptions for clotting and high cholesterol
H0351.2001	24	M	African American	Both	Left	23 hours	History of asthma
H0351.2002	39	M	African American	Both	Left	10 hours	None
Brainspan
H376.IV.02	21 PCW	F	African American	Left
H376.IV.03	21 PCW	F	Asian	Left
H376.IIIA.02	15 PCW	M	Caucasian	Left
H376.IIIB.02	16 PCW	F	Asian	Left
PCW = Post-conception weeks
