# Supplementary material for: A molecular gradient along the longitudinal axis of the human hippocampus informs large-scale behavioral systems
Source: Nat Commun. 2020 Feb 19;11:960. doi: 10.1038/s41467-020-14518-3 (PMC7031290; doi:10.1038/s41467-020-14518-3)
Supplement: Supplementary file 12 — Supplementary Data 8 [file 41467_2020_14518_MOESM12_ESM.xlsx]

## Sheet: Sheet1
	Data	Methods Section	Dataset	Source	Size	Access
	Microarray Gene Expression	8.1, 8.3, 8.4, 8.5,8.6 8.9	Allen Human Brain Atlas	Allen Human Brain Atlas	6 Donors	https://human.brain-map.org/static/download
	RNA-Seq Gene Expression	8.7	Cell Diversity in the Human Cortex	Allen Human Brain Atlas	8 donors	https://celltypes.brain-map.org/rnaseq
	Microarray Gene Expression	8.8	Prenatal LMD Microarray	BrainSpan	4 donors	http://www.brainspan.org/static/download.html
	Resting State Functional Connectivity	8.10	Brain Genomics Superstruct Project	Neurosynth	1000 subjects	https://dataverse.harvard.edu/dataverse/GSP
	Structural Covariance	8.11	OASIS	Nilearn	153 subjects	http://www.oasis-brains.org/#data
	Meta-analytic task activation	8.13	Neurosynth	Neurosynth	11,406 Articles	https://neurosynth.org/
	Patient FDG-PET	8.12	UCSF MAC In-House Data	UCSF MAC In-House Data	35 AD, 35 FTD	https://neurovault.org/collections/4756/
