# Supplementary material for: A molecular gradient along the longitudinal axis of the human hippocampus informs large-scale behavioral systems
Source: Nat Commun. 2020 Feb 19;11:960. doi: 10.1038/s41467-020-14518-3 (PMC7031290; doi:10.1038/s41467-020-14518-3)
Supplement: Supplementary file 13 — Supplementary Data 9 [file 41467_2020_14518_MOESM13_ESM.xlsx]

## Sheet: Sheet1
Subsection	Description	Notebook
1	Human gene expression data	N1
2	Identifying the longitudinal axis of the hippocampus	N2
3	Identifying genes associated with the longitudinal axis of the human hippocampus	N2, N3
4	De-constructing model features to identify specific genes expressed along the longitudinal axis	N3
5	Characterization of gene sets using gene ontology enrichment analysis	N3
6	Partitioning different patterns of anterior-posterior gene expression	N3
7	Analysis of variation of cell types along the longitudinal axis of the hippocampus	N4
8	Generalization of model to an external dataset	N5
9	Whole-brain genomic representation of the hippocampal longitudinal axis -- HAGGIS formulation	N6
10	Comparisons with resting-state functional connectivity	N7
11	Comparisons with structural covariance	N7
12	Comparisons with neurodegeneration in Alzheimer's disease and frontotemporal dementia	N7
13	Identifying candidate genes for brain-hippocampus interactions	N7
14	Comparisons with large-scale cognitive systems	N8
This table maps the analyses described in different Methods sections to specific Jupyter Notebooks.
The notebooks can be found at: https://github.com/illdopejake/Hippocampus_AP_Axis
